# Supplementary material for: Brown marmorated stink bug overwintering aggregations are not regulated through vibrational signals during autumn dispersal
Source: R Soc Open Sci. 2020 Nov 18;7(11):201371. doi: 10.1098/rsos.201371 (PMC7735358; doi:10.1098/rsos.201371)
Supplement: Playback recordings [file rsos201371supp3.xlsx]

## Sheet:  Movement (Analysis)
Week 1	Week 2	Week 3	Week 4	Week 5	Week 6
0.000134318166548	0.000028814689273	0.000017898868385	0.000057271717855	0.000036547286421	0.000054491238993
0.000068392980571	0.000125196685159	0.000114999337840	0.000023945194891	0.000013002413449	0.006563892397505
0.000087769375502	0.000101944615045	0.000092943396144	0.007942729645599	0.006832462009217	0.007134602122269
0.000059281174556	0.000049846128441	0.000062056420939	0.007639731713084	0.000018237220864	0.007458440649348
0.000027618857828	0.000068583244313	0.000014633481177	0.007293870511230	0.000009073705601	0.000047376120253
0.000392775468001	0.000018928782291	0.000069244682653	0.007464151719009	0.007052929958540	0.006683765619355
0.000374246814101	0.000016139508629	0.000163661275208	0.000024617393628	0.006730331044468	0.000003888568610
0.006019446087940	0.000235663876361	0.000038771447417	0.007234972007490	0.000009763454698	0.000022070744735
0.003628717156250	0.000022167783412	0.000042069781315	0.000018991548526	0.007177859664726	0.006948041432501
0.000082315188381	0.000087888605684	0.010105565619580	0.007259861078990	0.007385988297748	0.007994221267465
0.003376991483768	0.000026810151387	0.008632669159683	0.007354658703355	0.000009057556549	0.000120949995620
0.000114558116209	0.000071221892563	0.008830873451979	0.008088863966088	0.000009986126821	0.000016870322302
0.002103054672950	0.000040127566787	0.008354651918515	0.000013986855132	0.008773360047775	0.000052242219649
0.001782987701554	0.000016368241386	0.000044295107994	0.008762391145655	0.000069968718341	0.000031132582555
0.000081252216912	0.000018660192778	0.010327693315427	0.000018650338931	0.000021153343643	0.000016519914173
0.000052728624674	0.007431037267184	0.000049960012313	0.000103893460003	0.000104176992319	0.007443554663765
0.000152966681464	0.000184633261854	0.000022646260089	0.008318142212316	0.000033383526305	0.009477314494387
0.000515319469343	0.000077815532389	0.008597213887901	0.007245025481603	0.000020441719173	0.000016580347402
0.000244035015429	0.000062060502879	0.000025203890375	0.007331413463233	0.000059022595389	0.007747233107351
0.000014032190101	0.000089219262581	0.000037684915459	0.000025668556503	0.005602156460526	0.000077924276595
0.000093623504651	0.000014460727021	0.000011516854869	0.005620497480754	0.006215192618830	0.007918544026440
0.000106511745925	0.000050051228395	0.006895444277792	0.007688551240339	0.007050089696203	0.000009720288666
0.000053349576871	0.000124528483702	0.000044035693594	0.000015990233377	0.006835899575105	0.000030656904577
0.000177661592756	0.000061259593568	0.008551418458508	0.006391611743187	0.007020459662227	0.000072440238371
0.001570315896618	0.000065091496793	0.007603765486834	0.000026764516659	0.008657547766649	0.000009032008966
0.000120925207757	0.000066877433549	0.000017822872103	0.006103297556058	0.000086968188611	0.008225193067662
0.000129379046865	0.000257017203259	0.008193248580295	0.006601526518188	0.009719071616098	0.000080314224779
0.000143869736656	0.000151058297474	0.000052426862921	0.000003554309884	0.000034919245760	0.008358925840606
0.000251063307150	0.000019149404212	0.000257828488990	0.008508759375974	0.000025308773553	0.000073674023158
0.000067779255527	0.000043309629792	0.000056965574626	0.000053548883785	0.000028413583073	0.000011124046768
0.000109709854456	0.000028411631306	0.000050518122353	0.007759496143033	0.007500324034766	0.000047532057511
0.000016516546263	0.000137402074393	0.000003257369353	0.007553295471539	0.007165921977619	0.000075654178107
0.000287448033957	0.000069672715857	0.008687546545564	0.000084426813192	0.008475956101706	0.000102020067530
0.000070192550898	0.000016291720146	0.007951298365162	0.000013419979219	0.000026282011382	0.000065998514320
0.000032040183774	0.000055356874493	0.009238657499335	0.007230514008113	0.008851723099392	0.000020905931818
0.000149784472668	0.000045166856773	0.000018811646262	0.000023418201120	0.009921187815778	0.000101996066197
0.000369204882626	0.000017524598366	0.007233681421015	0.000003231306083	0.008365428947089	0.000066580899762
0.000100691677305	0.000064218218764	0.008205079298454	0.006199228599342	0.000014797946901	0.008700550822086
0.000328802885611	0.000129458741697	0.000035088546916	0.000057897640152	0.008969131701093	0.000036437984086
0.000099500793460	0.000150443939130	0.008039851942899	0.000046388795574	0.000039673835108	0.000249495017611
0.000070528837510	0.000079592501035	0.000022878064579	0.000029954673492	0.008808238137085	0.000078496987642
0.000038219590206	0.000103427567717	0.007525995319189	0.000003448943969	0.008202045924321	0.007032820018669
0.006005308936711	0.000062467533579	0.000045609704603	0.002157033263656	0.000009366936914	0.000067224684067
0.000899977625686	0.000082870404494	0.008622966115888	0.000062238778703	0.007090915433241	0.008483039511680
0.000145138791122	0.000060944554242	0.007259124299641	0.006772875957663	0.007408801691300	0.008277309185752
0.000043406881481	0.000026164348471	0.008006027077758	0.008754630115449	0.008298659255021	0.000068818436621
0.002113058678003	0.000223457990716	0.010551380477920	0.000008453691343	0.000018328242041	0.000008633826303
0.000054197815594	0.000071928375274	0.007533233667175	0.008576580960379	0.009009408193601	0.000026193324088
0.000128324998443	0.000026617511465	0.009143588707969	0.000202927721012	0.000018696510839	0.000047617101833
0.000095050785873	0.000058593097189	0.007632445579721	0.000336373206581	0.007954727949218	0.000071388493737
0.000836175285142	0.000017784735355	0.007786037559301	0.000015171560471	0.000012726674733	0.000019135610813
0.003349187643310	0.000067385430434	0.007162399472882	0.000020418735950	0.000054518936904	0.007919279468782
0.000655564693852	0.000057867301120	0.008792044276119	0.000076734526955	0.008013887584603	0.000013933906036
0.001551291910268	0.000111621619795	0.000033881149461	0.000056506669961	0.007489282827279	0.000084535857101
0.000821302748271	0.000495106975506	0.008818455495933	0.000060813851408	0.008779969356842	0.000142093484981
0.000421055583466	0.000038037072562	0.008964792063259	0.000036214826211	0.000015526276215	0.000094458663195
0.000106335277509	0.000022177934864	0.008008673661491	0.000018362291014	0.007793645900372	0.000091447401880
0.000309735000104	0.000075653219836	0.000068459040643	0.000018740491690	0.000026999497466	0.007211025001536
0.000250789519235	0.000112229703124	0.008742327528122	0.007100347982276	0.010285773554684	0.000034159813542
0.000472325935518	0.000055517109641	0.000053286000943	0.009445302059682	0.007214285106042	0.006297171004633
0.000674242527546	0.000022029600879	0.008178410266106	0.000018890624286	0.000035132750549	0.006745751634791
0.001726191756235	0.000118464577809	0.008132564324637	0.008189382305166	0.008251460389202	0.005832963614812
0.000718223719233	0.000052182880336	0.007800140308306	0.009119697857931	0.006422732144501	0.006709884919644
0.000085808975624	0.000114249016675	0.008623156878062	0.000088775432080	0.000009504181540	0.000076496428472
0.000047467919027	0.000024298577428	0.008176559530553	0.007494921943515	0.000047677208628	0.000051360739045
0.000617506294158	0.000087052382298	0.008446068007522	0.000224305089475	0.007338800850420	0.000017565456835
0.000500903374945	0.000034767113402	0.006561107946124	0.000131183028078	0.000003587215287	0.006561410045035
0.000297990650672	0.000847545045394	0.007455712672659	0.000083087911789	0.000010574085929	0.000060422705359
0.000084816339590	0.000399636973810	0.008319034282223	0.000020373559037	0.000057382252020	0.000060361333286
0.000060705145442	0.000037426363361	0.000002872207684	0.007675526517245	0.000065666556795	0.000016513786871
0.001046279428576	0.000368449718242	0.009415483104850	0.009346469352453	0.007240054499647	0.000017034730894
0.000311321416385	0.000064895773951	0.008434764042396	0.000009417417829	0.005894444274421	0.007045820834363
0.000369268986492	0.000157448956814	0.008979500142105	0.000022094595941	0.007292622943627	0.000023732438544
0.000136405093581	0.000020666226731	0.008156870871801	0.000081499640081	0.006466509635458	0.006859345736526
0.000076513719030	0.000016196262533	0.007503955247228	0.007050654908775	0.006634832289254	0.006814882389742
0.000258822355642	0.000014046346737	0.009850659167549	0.008457208460678	0.000010535498158	0.000005209314808
0.000026953718740	0.000048251433685	0.007473447189297	0.000016179791056	0.007418587448550	0.000011156637017
0.000052862383292	0.001737303557807	0.009520723568517	0.000065559315799	0.006737078092604	0.000014909551978
0.000175136333983	0.000126425845183	0.008116302219147	0.000054105602632	0.006685410764542	0.000023093137681
0.000116551770189	0.000085054448378	0.007072200100709	0.000081395502830	0.000017384573557	0.000106863518782
0.000141123961826	0.000025994814163	0.007793874074593	0.000069671316149	0.007554059756981	0.007543971257199
0.000355307412727	0.000081334871544	0.008407794107934	0.006468625236745	0.008835513548360	0.000012845566624
0.000701011624265	0.000086656805198	0.000019388754589	0.007819392557848	0.009106429054526	0.000021495528660
0.000557912189593	0.000122356151140	0.009156852379522	0.007129616548211	0.008038691896421	0.000024970882565
0.008423736720115	0.000043334142773	0.000046052313168	0.000062584517312	0.011052089181558	0.008203789697819
0.001588926890759	0.000090413112463	0.007997775017410	0.006256918064920	0.000056813358258	0.000009640956919
0.000031990845212	0.000147696945208	0.000200755266563	0.000085565831480	0.009084549181049	0.008060525574287
0.000124594500031	0.000021383985456	0.007636146729628	0.007624724377418	0.000025271443881	0.000041825279477
0.000024199566252	0.000011096181970	0.000046947037507	0.008506888903197	0.000083802230593	0.007804406398905
0.000015092960682	0.000041298462024	0.008421559992900	0.000063255352052	0.008399399975896	0.000019321418036
0.000043105163920	0.000016764556161	0.008883548856452	0.000018975588243	0.008147064371842	0.000023632973614
0.000047307376524	0.000140643870799	0.009114239713091	0.000019394625482	0.007569873980336	0.007662178041953
0.000092404521120	0.000035990321157	0.009139695072844	0.000091561659965	0.009322043198224	0.000037643359319
0.000035437366013	0.000029204109199	0.000026621478721	0.000018332541316	0.008429355337112	0.000017519795617
0.000425759522385	0.000053888762322	0.009628732897416	0.000087973951155	0.012209160081743	0.000086167758171
0.000254680669380	0.000053791400155	0.009561299596260	0.000061902609223	0.010423442461502	0.010500678860774
0.000327075547543	0.000015275850903	0.010443153873260	0.000045460825704	0.000122581163515	0.008661619741532
0.000078514695646	0.000029906878438	0.010248642821181	0.000045269568028	0.008469880009376	0.009653547719592
0.000131877327423	0.000188915640121	0.007183781708055	0.006551202247815	0.008112239899819	0.000042243135210
0.000091457250500	0.000052666939906	0.000061578864927	0.000062624511794	0.009409966627910	0.007727689777474
0.000096867856022	0.000187352302879	0.000012550384856	0.006537126353727	0.000049787100515	0.000051902834419
0.000010953203470	0.000771764046992	0.000003779947911	0.000060393581099	0.008030752896695	0.000009377083757
0.000048712840023	0.000143474349051	0.008302124702897	0.008268264714311	0.008217295432489	0.000013407236406
0.000083300397830	0.000028390403288	0.008457731100222	0.000055093923983	0.000052884492128	0.000082971797480
0.000059463642700	0.000067012606486	0.008898369567516	0.000015451544776	0.000032386466783	0.008977205528227
0.000094434233184	0.000057642233161	0.007771245885342	0.007196854893600	0.008684805636441	0.000020529798719
0.000099967343653	0.000072914340198	0.007749606025333	0.000049600060975	0.007244754241678	0.006935703182555
0.000217377561291	0.000054892576713	0.008409608636545	0.006816788857515	0.007772631996624	0.008536501938508
0.001291266437478	0.000024350955362	0.000027714233630	0.000104937235938	0.000584273316524	0.000026009782114
0.000284529628584	0.000194968201858	0.000026733035315	0.000079722678851	0.007722173574075	0.007513698905673
0.000119705127769	0.000171013269055	0.008053947595673	0.007836328771971	0.000017935693451	0.000051852444435
0.000492195448974	0.000061053389009	0.007936371172783	0.000055718900471	0.007909371030514	0.000018273440409
0.000059060739943	0.000014764513712	0.007970228882663	0.007096923946463	0.007637203324939	0.000033181778327
0.000035402588989	0.000047261029832	0.008614869257603	0.007124521694302	0.000014585745735	0.000031414177305
0.000078088924373	0.000148929849992	0.008736126307337	0.000018313875753	0.000019595491083	0.000019731070480
0.000117280720412	0.000060366244847	0.010840092288546	0.000327601164473	0.000047195927149	0.000093638286187
0.000055145284098	0.003237431261919	0.008245917395370	0.000019939009981	0.007519499639901	0.006659864365966
0.000089862322058	0.000215942354751	0.008869502003594	0.007838028676434	0.000020482605711	0.008296907086085
0.000067210812587	0.000012624562508	0.009579450964660	0.000341631827617	0.008742994037016	0.007119924712615
0.000205878619159	0.000081351882088	0.007908340397555	0.008708129026199	0.000067319224152	0.006398972702147
0.001281859479045	0.000025419951535	0.007560790815803	0.007381993445390	0.000046144781043	0.007532456014528
0.000192769734054	0.000028885297539	0.000290988907518	0.007600615386133	0.002553933510780	0.000022476121189
0.000079083768834	0.000084267598048	0.009769324617915	0.008403144941682	0.006737141447652	0.000058791832625
0.000347945561064	0.000026152087274	0.008989481751570	0.007969597025126	0.007006349079205	0.000020288473726
0.000070817474066	0.000048056470233	0.008399410140533	0.000053750480706	0.007745230678619	0.006172774633881
0.000125195407032	0.000015133747090	0.000034740790011	0.000023407722196	0.007038317675662	0.000028178656671
0.000019072440703	0.000073207073408	0.008051101823690	0.000058074942774	0.008781311556917	0.000058066498504
0.000082633857678	0.000054783377328	0.008297958208845	0.000064100680439	0.008777250920512	0.000043215624395
0.000044096917633	0.000011754688089	0.011010149668797	0.000031789649403	0.008746429607300	0.000024529972917
0.000830915246066	0.000062392741352	0.009253144065342	0.000092613839123	0.009898304675854	0.007639203444816
0.000045419007836	0.000194516807969	0.009143743916078	0.000033608010570	0.000024827041382	0.006757934295227
0.000030948416873	0.000058374276147	0.000044570174726	0.000035947409312	0.007192691636647	0.008171067665255
0.000039375463239	0.000029936468424	0.008919083292837	0.000031999191838	0.000003757512518	0.000043724885841
0.000029362617092	0.000299655048606	0.000216043163550	0.000023739545993	0.008887079680570	0.000010042762017
0.000049614759322	0.000018504083347	0.008920030678597	0.010191164719859	0.000049933903089	0.000008103286988
0.000331519158157	0.000057613561745	0.000008666603338	0.000077829939734	0.000020661685257	0.000004093146912
0.000439076159433	0.000084441153645	0.000212762338910	0.000026686491328	0.000464679710977	0.000037308466396
0.000027069705593	0.000029316145816	0.009995251384980	0.000153997988002	0.009425183713634	0.000079637912709
0.001468734862049	0.000068330764623	0.008656504239861	0.000027645586006	0.007646916942812	0.000037651359423
0.000232145824689	0.000129599114040	0.007818687133572	0.000100358334933	0.009517185063957	0.000067852259557
0.000068607234449	0.000101411586431	0.009618776951643	0.000018305429321	0.007861196726260	0.000091313437771
0.000042001631835	0.000149993372548	0.008522168837409	0.000049691996512	0.000220040934435	0.007309564508383
0.002392536634680	0.000122150066966	0.000044158566722	0.000061130268661	0.006008491291535	0.006854694026673
0.000180213239490	0.000027018418165	0.007216208798162	0.000062741380930	0.004558034847371	0.000121309469378
0.000076932828453	0.000066024623505	0.008404621004530	0.006784880322697	0.000259972795987	0.000129224718089
0.000123588197869	0.000028986992205	0.000052210241862	0.008520934958937	0.000028013999169	0.000010013484275
0.000158529041360	0.000244145092490	0.000045266351475	0.000048825138359	0.010510869964553	0.007261590050198
0.000047385435358	0.000099685785851	0.000003385597834	0.007718228635628	0.000051496943264	0.000073521750801
0.000090360640642	0.000023738341999	0.006760952917802	0.008076523480715	0.000014746879605	0.000049370076889
0.000035613768596	0.000229326231506	0.000162043702643	0.000065308179335	0.008994378126311	0.000023265625295
0.000255322780489	0.000229695238890	0.007429609938660	0.000008750630333	0.000350834833088	0.000091758205090
0.000032224736965	0.000060479533154	0.000019136315526	0.000055729513046	0.000050615191114	0.000028438300243
0.000118203780053	0.000221077185694	0.008502586748489	0.000063280454306	0.008225804585092	0.000023600824793
0.000714128450657	0.000070255869533	0.007249684255350	0.006707721022078	0.008039289386587	0.000055172505431
0.000026991567281	0.000030131133736	0.007550838915424	0.000081922194220	0.008819065482566	0.008795773705836
0.000497166251095	0.000018373886320	0.007056618890486	0.006296858116643	0.008348224476781	0.000012675523261
0.000271909667796	0.000043373093239	0.007531217096276	0.007683503300122	0.000048919225928	0.000021528245578
0.000042336207827	0.000026125432627	0.005540506948357	0.000052803525755	0.007689685060481	0.000032611651035
0.000015982999282	0.000083249227456	0.000041440461124	0.007435803863529	0.000060616140206	0.009366798424360
0.000485784239735	0.000062232789926	0.007171222399857	0.007470595303227	0.007729638979049	0.000017533024921
0.000188561555282	0.000095463731198	0.000018884605849	0.000059128114859	0.000996910914669	0.000008065443946
0.000120315233254	0.000031108634890	0.007550949964287	0.000046146517481	0.008596209603060	0.000048782595752
0.000039011216085	0.000061837954741	0.008864674291231	0.000110174828764	0.000029489436022	0.008149385287994
0.000080294179426	0.000019992483281	0.000047450247911	0.000036491255935	0.000076934936607	0.000024365011277
0.000023441117499	0.000066157787483	0.000093727494128	0.006803967584047	0.007070863305783	0.008599968851113
0.000671112524247	0.000590950119888	0.000027321485545	0.000018124155975	0.009402650477944	0.000128765730818
0.000338363670206	0.000034727589449	0.007103243418684	0.000028916764651	0.007511333787463	0.000024455136820
0.000334085326429	0.000027973530386	0.007437873852143	0.000020278970474	0.000018419363872	0.008563260415763
0.002046894190957	0.000219396716147	0.009220195888811	0.008149602371484	0.000010172378165	0.000025514101246
0.000093890793776	0.000019403937360	0.000045099429641	0.000020641137499	0.000071209908882	0.000031883140252
0.000423858296631	0.000063164932025	0.010060702136444	0.006871996269986	0.000075144571284	0.000061624804438
0.000241318383958	0.000086410638877	0.000003471617168	0.000016058217443	0.007277643088030	0.000062929842232
0.000047701004713	0.000027598401184	0.000011546738908	0.000015703473369	0.000012271759845	0.000044279629460
0.000190189618990	0.000076541322302	0.009463571702042	0.000064517582074	0.007442311893187	0.000036331471705
0.000102671315691	0.000098542793606	0.008558421153433	0.000017492203339	0.005892579947176	0.000045793273132
0.000032903762075	0.000035968379048	0.008711346349355	0.000023465194946	0.008023044742103	0.000012824255459
0.000066521400966	0.000029047060446	0.008563526971476	0.008472067133077	0.006868974245470	0.000047191912356
0.000183655234481	0.000043725261335	0.000014039730087	0.000026314100805	0.007563535567177	0.000021893212084
0.000316302793895	0.000020230757678	0.000043944583100	0.000013368977084	0.006789179000902	0.000027478029161
0.000413952152878	0.000029983667487	0.000035086797381	0.000095159723809	0.000027739665442	0.000017677422459
0.000166301998859	0.000043987846032	0.000014698210032	0.008549597838505	0.000022614925002	0.007325164324019
0.000053015811821	0.000053857955380	0.000097647491783	0.000073300964869	0.000265511450657	0.006633118496791
0.000038121476876	0.000020147691643	0.000032854197515	0.008572433626028	0.007539031140069	0.007682346660871
0.000055342013157	0.000010589759147	0.000026410485349	0.000016454937348	0.000013801229276	0.000022532526904
0.000035694230220	0.000065610159261	0.000030568192044	0.000020705377106	0.000020458608255	0.000137909565397
0.000339138003115	0.000244981057109	0.000019976840350	0.000009718220201	0.008937250565712	0.000084458649772
0.000085063271663	0.000091865045135	0.000066512355215	0.010062688921665	0.000014581195180	0.007480584502052
0.000087065011262	0.000237709116330	0.000026371340607	0.000045560489573	0.000058936729823	0.000116281906218
0.000073379137301	0.000024398081481	0.011524366087097	0.007085552987713	0.000015757144070	0.007399367257075
0.000449305078283	0.000024075865543	0.000030048617944	0.000009715435060	0.006852176317515	0.000009721145124
0.000879214138501	0.000051344884377	0.000046690055303	0.006641197100723	0.011272807740694	0.000087270892432
0.000305008146287	0.000043048947735	0.008605144428914	0.008464007591243	0.007902729274705	0.000033215400066
0.000562088939507	0.000043641895143	0.000146109440440	0.000017526632562	0.007961722959244	0.000048219305634
0.000371557694163	0.000023634103867	0.000095014476774	0.008414756351380	0.008463561435666	0.000028266334390
0.000120801118770	0.000015867153415	0.000026594814583	0.000018317357473	0.007503815174349	0.000011330166688
0.000032961048403	0.000061581831659	0.000018784109965	0.007438827262383	0.008831159358934	0.000039356799226
0.000047987692369	0.000212454458578	0.000078083349708	0.008220390809276	0.002693922223179	0.000020773548988
0.000299528648715	0.000027485082759	0.007196813121197	0.007294427967123	0.007534223434468	0.000017163361101
0.000121372806339	0.000020882556042	0.000019107347796	0.007920428969902	0.000058480244593	0.007642740027379
0.000047450655198	0.000073125891248	0.007751319653394	0.007161015048551	0.000031400839100	0.000063698925699
0.000075994346564	0.000018530993091	0.008302469545308	0.007409071827066	0.000003587884919	0.000171601261419
0.000205711075360	0.000226017786205	0.000003564396248	0.007751384160884	0.007639222841567	0.000009544327015
0.000030770389547	0.000014576139058	0.009178108602343	0.006348151548167	0.007691016247229	0.007196074987977
0.000416775033304	0.000023232097221	0.000208308311056	0.008604702669095	0.009002815071652	0.007268555048655
0.000180249222941	0.000016186534381	0.006924893317825	0.007176480207464	0.008998836510519	0.008104371528092
0.000032365369241	0.000047555686660	0.007439490630679	0.000015341174099	0.008536619408422	0.000051604975639
0.001153087977148	0.000065369686983	0.006021218268931	0.000046451760651	0.007940962893048	0.000014839141381
0.000122849585693	0.000012799897713	0.000346391923311	0.000016097656530	0.000021268793691	0.000066335599144
0.000489566637806	0.000015013145233	0.007532156624354	0.000010487226199	0.007914845099127	0.008159250902966
0.000014489901494	0.000073458553927	0.008255749372099	0.000066612398175	0.007166716124768	0.000075739871641
0.000016661011418	0.000062560247643	0.000003056740373	0.000020670858136	0.007195810887387	0.000049225721384
0.000105757378755	0.000057944755354	0.007889326282992	0.000031342390466	0.008053002432237	0.008036846204135
0.000291819285035	0.000047601324483	0.008141959966955	0.000031507735352	0.008287069161668	0.007325802855438
0.000063981469488	0.000033286491666	0.000003695350912	0.000078822714633	0.007091448689560	0.000012364014415
0.000088577873545	0.000037488309056	0.009229647191886	0.007614626380688	0.008448404843566	0.000068417795781
0.000149784869934	0.000057700942735	0.000044281777638	0.000011984369448	0.006756705374233	0.008194726481262
0.000101995358399	0.000206355815828	0.007279939771903	0.007769140835527	0.012299997737045	0.008566081936023
0.000078299798958	0.000069694119659	0.007311950306695	0.006191421030014	0.000054762422921	0.000003988425567
0.000466836657929	0.000062057417722	0.000057493160390	0.007999354746964	0.008844784552780	0.009059665997348
0.000071386237422	0.000199702603178	0.000003566165777	0.000185835607821	0.007613639368369	0.000017396040486
0.000019469981923	0.000086194462390	0.000003673681290	0.000087709541983	0.007981279143049	0.008693070165671
0.000068170734498	0.000036466565566	0.000024727826308	0.000017574841957	0.000465124205249	0.000068142632217
0.000089697354480	0.000029812368889	0.006833390430373	0.000125169418957	0.000027955609986	0.000087411154991
0.000038206880158	0.000058744904886	0.007069638427081	0.000126710034636	0.008530611953554	0.000049247394580
0.000029914061543	0.000216655786673	0.007322655809438	0.000158563322954	0.000057299726289	0.000017165049539
0.000204114742842	0.000025317664911	0.008852510318405	0.000109260457937	0.008120626999196	0.009041721158471
0.000095508155851	0.000307465965360	0.007738546971759	0.000063348161835	0.007529637475667	0.008929450281430
0.000284261612931	0.000018455172053	0.007831816339208	0.000058907571396	0.000070562417382	0.000035893217913
0.000319265136132	0.000026361355860	0.000086108639678	0.000016230618758	0.000015337158911	0.000038459178522
0.000079920011279	0.000021508542796	0.000014646769253	0.000021032844358	0.007758463794105	0.007715478500081
0.000019723438478	0.000062984304959	0.000015041728901	0.000053791886805	0.008270923438847	0.007490053915540
0.000030775375517	0.000036296979510	0.006620935884170	0.008450956290931	0.008069296916859	0.000033932961430
0.000057781693376	0.000163309532628	0.007667561240517	0.000087528764221	0.000017001644894	0.000013477177800
0.000072530529808	0.000116119035497	0.006951570290565	0.000093848917299	0.007747365782101	0.000018663699652
0.000228728328235	0.000012745198101	0.000035218660714	0.010401388948164	0.007743324236818	0.008423458842017
0.000233407147972	0.000797688842999	0.007323198720165	0.000046860768955	0.000003441845857	0.000012587182043
0.000053986634313	0.000031885744496	0.008382987479279	0.000013324846819	0.000046619175716	0.000075434448925
0.000028515591415	0.000170175294552	0.009045397921912	0.000075051983161	0.008555032777514	0.000102410361678
0.000036116896469	0.000037278934251	0.007713296951335	0.000076862311546	0.008942682339311	0.007591001071364
0.000063220390529	0.000121780220488	0.000019103831894	0.007974697779780	0.009299188858002	0.000015990333998
0.000020274358731	0.000071636219473	0.009705423874664	0.007655899349988	0.008544331645066	0.000042788261137
0.000048869909449	0.000097659244186	0.000050204446580	0.007241088498549	0.007446126820096	0.000018348701130
0.000380527117092	0.000092995207693	0.000019317025927	0.009112712066479	0.009681608835086	0.000482234073657
0.000639825533005	0.000025703476760	0.009753181199899	0.000066906319397	0.000017595050476	0.007635243075855
0.000141420632195	0.000521422480773	0.009546409949304	0.000086935380813	0.009562332082233	0.000013324938034
0.003343037666800	0.000161536691313	0.000003185377120	0.008677003262328	0.009506052266538	0.000094021822242
0.000501426194445	0.000028237255779	0.000029807146981	0.000298478092910	0.000030166428026	0.000085840719771
0.000216108366174	0.000239114422526	0.000212907540354	0.000101265971908	0.000011492009239	0.000046373237329
0.000143168555999	0.000018971888759	0.009066510002133	0.000111432637301	0.008824388448949	0.000033846067895
0.000077724401538	0.000043261816205	0.000067662348112	0.000030766943836	0.009129892419523	0.000127699916003
0.000533438584478	0.000020169938917	0.009767966513360	0.007270287033992	0.008642686315059	0.000398232652703
0.000063905405173	0.000031844547168	0.000020330761041	0.000062428127094	0.009296482742318	0.007297992781443
0.000054030347697	0.000033125531510	0.000025621836740	0.000083890780190	0.009667676789320	0.008464478498475
0.000050285401250	0.000026027802185	0.000208680016906	0.000018316651961	0.000012026484881	0.008810521911918
0.000038390015712	0.000111166644556	0.007874592916902	0.009248039049325	0.010012178175481	0.000015641795620
0.000048870557522	0.000090663680834	0.000004865873505	0.000014753319785	0.007594363849564	0.000017495182904
0.000027413399595	0.000013100508280	0.010878582283263	0.008412208399063	0.008488647720794	0.009588223973860
0.000167802228362	0.000119283222276	0.007905820775195	0.006868358876344	0.011211508886222	0.007981381934950
0.000038082524675	0.000107832135745	0.008815726323232	0.000084663213229	0.007353770699599	0.000011495088383
0.000014801689725	0.000991422496427	0.007745003198882	0.007039982914430	0.000013142858847	0.000020575322186
0.000491441428251	0.000077305843008	0.013355618473066	0.000070688644735	0.000018062272755	0.000044355777518
0.000017874262836	0.000078491874337	0.011380958317870	0.000076144930995	0.007334016956943	0.000548787881946
0.000421276880827	0.000837434332840	0.010467954009034	0.000069886002857	0.000011578178985	0.007280713665611
0.000130146253883	0.000548516960171	0.009991038878511	0.000082905508083	0.008782138178967	0.008747645187429
0.000111578728989	0.000091060022936	0.009044024501402	0.000016535365879	0.007509748464173	0.000038670146693
0.000419283721093	0.000071612241802	0.009358547211452	0.008079674440065	0.009484029210199	0.009168085560280
0.000017994716779	0.000254730524477	0.009750818098822	0.000014432065353	0.009129985054468	0.007240359998826
0.000032179713685	0.000066412770843	0.008711617230937	0.008624106225612	0.008432187779518	0.000036225831181
0.000025079596957	0.000052352483145	0.000042084471223	0.000034032602870	0.008718549987347	0.000026971436543
0.000042850775482	0.000135797493713	0.008004743103672	0.000050853725448	0.000070071810933	0.010173184646332
0.000154819104716	0.000079698355262	0.008391339632730	0.000062265816113	0.000017902069818	0.000008945196196
0.000025751281439	0.000028813245122	0.010992944272309	0.007961890656719	0.000020031254673	0.000014210451299
0.000052617720585	0.000039493700592	0.008240458156375	0.000048958970855	0.007566212961920	0.000024674417923
0.000233871931091	0.000075639924477	0.000015494895076	0.007628908475697	0.006839869005411	0.000015871735936
0.000230191463849	0.000077477298361	0.008078770956472	0.000092672824523	0.008177544610782	0.000037153107975
0.000186528848970	0.085119077544018	0.000068398863135	0.000010665200509	0.008586512534460	0.007781085000455
0.000199825050795	0.000107853897525	0.000075543609737	0.006634296586961	0.000012965457080	0.006788193749371
0.001198384850287	0.000064939037340	0.006774187030695	0.007277976871921	0.008666114215048	0.000021966780332
0.000095807059362	0.000103233221356	0.000026513989318	0.000004580547179	0.009216978937171	0.000077641306016
0.000763005407704	0.000049941926527	0.000027604989578	0.009346187134946	0.011027352970560	0.008458959562213
0.000307315173949	0.000187145003296	0.007092296022843	0.000065093801644	0.010566713736989	0.000039527056829
0.000112192088384	0.000099855341504	0.007701003835414	0.000088747295842	0.000026750459101	0.008159799374386
0.000067750263982	0.000029401447797	0.007605406313326	0.007927967723677	0.008945851306358	0.007858381408763
0.000020834172037	0.000039258371609	0.007424810483341	0.007730127424601	0.008061449938723	0.000014606050685
0.000152876448085	0.000091641828941	0.009745925363118	0.000018921806625	0.000003182635090	0.007432833962997
0.000294829247297	0.000032691002242	0.000026635933612	0.008076367482323	0.008480417034692	0.000137385448166
0.000042660595662	0.000180227715738	0.008559364602358	0.007525042771824	0.000022191980149	0.007238367180482
0.000027208670489	0.000120541091787	0.006795063516670	0.007684654362856	0.000091924543415	0.007924324651142
0.000032469994702	0.000042012506590	0.006716680988517	0.000078657806125	0.008158608843792	0.008353651249152
0.000082958313946	0.000026129053497	0.009448385071043	0.008076740541779	0.008315139899929	0.009290590166384
0.000028326792248	0.000029443542948	0.000003318280309	0.000057247625613	0.008752928719600	0.007699964849749
0.000015019156328	0.000053591920143	0.007679507693099	0.009263964789188	0.007474612643368	0.007518434819084
0.000950065594462	0.000036419551039	0.010327679299064	0.000305285103161	0.010056332139993	0.000032180976119
0.000274776505078	0.000028358018248	0.010547242529041	0.007511584037520	0.008747142875078	0.000080964983967
0.000871902245842	0.002518294290222	0.000003623444427	0.007132920747130	0.000076780666948	0.000107077650546
0.000321329683508	0.000150900261379	0.000018799780427	0.007696512728959	0.000029083332722	0.008748111649745
0.000986103755627	0.000027984968012	0.009588447491676	0.000052693453165	0.000065467695223	0.009410021815171
0.000061628225362	0.000027217559191	0.008951478040514	0.000042985148949	0.000015209421358	0.000046595431117
0.000013404372825	0.000049814331012	0.008231920181709	0.000023078306815	0.000053401665871	0.009653545216191
0.000026683725372	0.000016554012795	0.000042008362035	0.000003363866256	0.007831174629730	0.000020815317414
0.000102296435805	0.000022589583611	0.000234574703964	0.008213917471785	0.009076510681636	0.009556408067556
0.001534430306929	0.000027182738011	0.000053387636795	0.006071707432130	0.008543476102059	0.000040630873326
0.000283156158205	0.000030182420634	0.009199718079946	0.007794604913835	0.007458946208124	0.000051003390723
0.000046216015290	0.000078012220447	0.009054772384470	0.009704775926851	0.009340716159398	0.007154314357857
0.000027084940983	0.000016366129909	0.008036886271332	0.000051150321123	0.000012315183633	0.008374435171324
0.000045632259376	0.000025657690262	0.008233498472735	0.000025408928782	0.008447098457041	0.000004241101293
0.000046312749995	0.000074001693803	0.009759775975684	0.000050050580872	0.010101350565607	0.007367622997221
0.000078173741169	0.000022220300785	0.000018094923944	0.008753961734074	0.007832028104353	0.000015491967111
0.000048960694644	0.000111776329059	0.009215368112029	0.009169391724705	0.008340311452334	0.007874268487626
0.000014742054210	0.000094054095751	0.000045180070475	0.000003528622993	0.008249535057897	0.009014505445632
0.000083774426162	0.000042700169958	0.000027412084115	0.008110249986901	0.000010503207265	0.008251606815248
0.024172646833424	0.000129999123527	0.009825916984799	0.000012436479405	0.000025054026666	0.000047239528039
0.000022696916035	0.000203249314189	0.010954567684067	0.010831943370827	0.000022474532014	0.011046734933378
0.000042358463516	0.000038065000371	0.011529495497797	0.008039987477633	0.000017412405827	0.000029051615167
0.000082464767344	0.000016322160897	0.000026657378082	0.008649614679781	0.000054818083964	0.000031874150036
0.000593441179554	0.000594259397727	0.009455702171878	0.007509855542508	0.009262425027683	0.000016637887139
0.000079718132021	0.001130539908264	0.009153637218711	0.008300148096916	0.009491721150816	0.000017692863793
0.001375108247716	0.000067993727866	0.000025922665993	0.008523361082651	0.009618954183270	0.000052068771227
0.000302414784490	0.000463348424938	0.011063584515083	0.000013675818650	0.000022038265677	0.000013833275514
0.000096045090885	0.000007561518510	0.012435006491881	0.000079180239534	0.007733836113154	0.000032523450714
0.000148774838433	0.000010655165756	0.010437379908826	0.009347414981847	0.009117480498791	0.000483235866815
0.000132852205406	0.000062852527529	0.000005619042545	0.000057782446364	0.000057588216411	0.010886567114857
0.000394498180247	0.000101202355297	0.009690881686480	0.000056139619949	0.010190715422961	0.000102119158123
0.000090338355650	0.000055174695470	0.000018453445709	0.009804886648145	0.008797818657152	0.000034100254503
0.000407726231056	0.000027633825893	0.009022692784905	0.008185295230884	0.007808414779630	0.008174225603437
0.000026884418240	0.000033673597787	0.009121003841380	0.009720518282313	0.010177163253812	0.009319532309589
0.000092179431721	0.000031121400912	0.009257163718470	0.008219253751480	0.008469906352257	0.000021119297980
0.000068904356455	0.000017033620035	0.010352837921151	0.006862896417613	0.008968164717265	0.000077028995709
0.000107741080361	0.000205968521545	0.000053474243408	0.000047587518210	0.007987195979407	0.008834163270540
0.000818693465336	0.000024466891254	0.000044597340767	0.000024936804983	0.008477221986537	0.011553493166786
0.000073686559141	0.000390303553948	0.012164524702392	0.008313757239885	0.000034047304073	0.009203482065640
0.000245148512052	0.000026691675639	0.000070318792674	0.008511227856785	0.008671948244321	0.011387060736367
0.000037779108947	0.000075835313766	0.010886859762827	0.000042854328311	0.007797368208609	0.008542386245709
0.002168339595175	0.000078571165919	0.011127972474690	0.008228275434051	0.000011486869947	0.009357140603372
0.000022870207430	0.000082206074505	0.009746232781215	0.008805178162217	0.008740914808170	0.008734192400371
0.000013949697629	0.000041459454108	0.000099938103123	0.008525714696877	0.008234787669175	0.010838266746353
0.000059664767874	0.000040374364874	0.011914747468385	0.000053569521828	0.000065992760821	0.000044411103533
0.000014665344903	0.000077882765724	0.000082980488786	0.009044336563990	0.009391917908924	0.009576838331928
0.000028155838017	0.000066343047516	0.007840056177115	0.000012587071044	0.009183273390346	0.009708071763306
0.000032811807177	0.000101326660613	0.010319394923278	0.000017206075269	0.008323956590731	0.010102613415100
0.000367965916067	0.000028320068619	0.010529162270539	0.000014716260991	0.008898548493158	0.009676825205335
0.000031551515247	0.000231607387914	0.008669099010901	0.000032077359467	0.000026119117036	0.000016016165303
0.000044744153504	0.000070465324653	0.008446854247574	0.000071661788126	0.000014928247197	0.000092873386812
0.000402834291009	0.000119426321152	0.009465628499128	0.000033855397592	0.000019193540388	0.000131216127677
0.000193870110881	0.006189109952249	0.000016177288713	0.000010613471808	0.008206659446330	0.000027972947926
0.000088482825805	0.000067765424676	0.009795769969803	0.000055259625486	0.007389731767178	0.000034402347380
0.000288474397788	0.000204175495190	0.009368378210370	0.008271216746590	0.010137620380845	0.010066349581542
0.000046365752752	0.000014888574550	0.000059532443774	0.007608645420757	0.007559030170883	0.000009439897283
0.000600428608517	0.000012023912805	0.008011006676089	0.000018944844124	0.010285226358347	0.008952573813702
0.000191766855771	0.000220812679545	0.007846850015027	0.011762824025200	0.010837418962249	0.000045820544547
0.000014223491365	0.000047695743405	0.009457273818072	0.008928581896191	0.011670974319883	0.010226556019742
0.000027714946761	0.000972560737652	0.000003009628188	0.007670891785266	0.012097603021312	0.009197728009048
0.000586692820573	0.002165294242546	0.010814779868698	0.000017466001285	0.009087519909596	0.000030636492619
0.008127642869566	0.000046260702199	0.010852703385666	0.000016836529394	0.011954538731640	0.011455207200530
0.000284280826940	0.000109625844860	0.012744808583935	0.008186303766777	0.011295626990888	0.000049361002368
0.000013019448084	0.000050469931507	0.010771336103959	0.000019715930025	0.013317338600507	0.008916371855681
0.000030671136829	0.000065072128208	0.007816923925005	0.009222664613351	0.012539819088792	0.009214156478766
0.000375195673223	0.000020750601783	0.009864092270757	0.000046042992233	0.000031032281206	0.009525951420977
0.000028835157999	0.000018112841562	0.013084306406343	0.010987662904808	0.016197349432763	0.008457439742215
0.000248153323037	0.000051337200458	0.020132109253028	0.000018449962222	0.011887435082337	0.009482636223313
0.000044827120001	0.000026220095785	0.012901724407826	0.011182620735970	0.014128363747479	0.008993499250241
0.000093306437551	0.000024990896230	0.012739127073265	0.000016719134892	0.000056775043422	0.008884020860714
0.000075205692201	0.000023504303343	0.019026473025372	0.000017317499894	0.012973744576480	0.009330775348810
0.000042877178170	0.000058650522412	0.000062348495437	0.000019566062092	0.019745662856623	0.000075540730826
0.000082175982313	0.000017392277578	0.019383661276549	0.000017907532361	0.023631698214999	0.012717794222093
0.000081481909689	0.000018847811657	0.010067912225284	0.000021561846269	0.000240472007409	0.000024722189043
0.000076739090052	0.000064050711602	0.012755652675399	0.000020416124388	0.000282345775839	0.009123436322845
0.000083774873250	0.000248270572618	0.020599047677601	0.000018744460738	0.000105419343204	0.000028783587596
0.000097726589892	0.000044749528194	0.011270285680882	0.008839219623373	0.020623256643223	0.000011178320365
0.000039554319165	0.000046578221445	0.031198338379902	0.009119607123990	0.024837765843246	0.000010398076400
0.000208796179159	0.000023375853643	0.000046303128145	0.000019650075137	0.019178566034476	0.009503273203816
0.000164321041223	0.000009117419248	0.019888990146486	0.000017574608840	0.017008293082654	0.000029386884814
0.000184075211187	0.000050331175364	0.027210620524362	0.009945874954420	0.019445569448414	0.000014547326716
0.000320123004637	0.000037046558594	0.010507920498413	0.000041140169175	0.023161383427635	0.000010463170120
0.000128702385279	0.000133347795914	0.018553127466930	0.000085976838616	0.020802555464056	0.012310845992615
0.000197942562717	0.000055521978431	0.031334874514639	0.000019934375705	0.021748852318954	0.000326623531975
0.000023682861845	0.000188831681810	0.000013789713880	0.000020373095622	0.015533787262545	0.000328643230680
0.000062839689226	0.000033431097517	0.000023173887455	0.000018749273334	0.000018852424555	0.008457330144351
0.000205969452150	0.000020818024176	0.019361586352402	0.000055875238133	0.014235676790982	0.000016382521512
0.000040729590166	0.000019156791283	0.031591426523881	0.000083906855268	0.014200494158466	0.008485440628328
0.000042999866253	0.000022859548549	0.021379655389630	0.009644339076225	0.000051283507849	0.009524527777704
0.000020247784477	0.000023793517430	0.013538455510870	0.000068462541662	0.000060416936053	0.008871428840791
0.000224207471412	0.000020012873247	0.021525549441919	0.008980740479576	0.016570170512036	0.009886568638268
0.000011845855476	0.000349845938253	0.019028254707434	0.009704215296675	0.012870550084436	0.009873781422069
0.000024575559047	0.000072079683494	0.026466490473515	0.010166838500023	0.000054735266742	0.009874749178440
0.000070475418818	0.000012652312908	0.021612993676516	0.000055684667381	0.019965656577878	0.011631770833604
0.000040365737938	0.000023358524567	0.019186874992049	0.009542278252948	0.018709013936448	0.000004065646160
0.000296187925461	0.000043185957306	0.011420352999833	0.000025908527251	0.000452565602495	0.010875087976854
0.000877389283270	0.000026554968316	0.013965623352065	0.007153965503652	0.024852211439737	0.000048909827320
0.006746142853181	0.000051631158653	0.000243072946513	0.008587799905341	0.025893648919448	0.008466924637928
0.000144036808823	0.000013301386008	0.022212044475871	0.000044481357596	0.023650423369754	0.000014571722948
0.000030111539021	0.000057701500960	0.015967572927938	0.000044367012246	0.015454558749591	0.011303269287930
0.000347738239507	0.000054055470760	0.012155549675445	0.009385146520365	0.025570035174738	0.009700339931109
0.000013885362618	0.000009333824334	0.021634957500690	0.000047076052659	0.016815464582933	0.000024976040887
0.000014073551690	0.000084665951139	0.023201875763313	0.007989405036329	0.000092289274232	0.000234564670421
0.000027632952467	0.000809373772876	0.038383324903951	0.000025164090223	0.015407546867478	0.012761446921678
0.000044555479205	0.000016226577276	0.039081123327586	0.008723328954788	0.018689863124335	0.011286659567639
0.000029174545496	0.000063043633331	0.034013183996139	0.000018053569929	0.013741795992145	0.000036262748765
0.000027142355660	0.000027380156239	0.036412630924544	0.000052766229199	0.016589035860096	0.011912635949216
0.001668539807509	0.000033234544617	0.023896622911587	0.008774873075588	0.017729708477060	0.009661157268408
0.000073965114278	0.000051658286586	0.013533222018390	0.008018446123719	0.020394078141376	0.009204920290232
0.000027922750156	0.000051265792966	0.042609527218726	0.000019591771680	0.000031364863505	0.010605254105532
0.000077193805243	0.000033523510887	0.033970306631849	0.006790328623260	0.000643791539487	0.009714360562845
0.000015073515392	0.000094482200192	0.026516876984136	0.007137989906293	0.018181720669043	0.000012984554993
0.000015224229236	0.000121069715188	0.034495840404394	0.008829284511737	0.014504393545086	0.000004334674313
0.000029407428759	0.000364684324784	0.000022619730777	0.006906640945191	0.013249771490763	0.011156391889359
0.000091990438414	0.000385892425034	0.000062202286340	0.008338045044298	0.012986532790752	0.014117510392653
0.000682679495701	0.000992028609985	0.013457934769394	0.000043226522205	0.000026746356459	0.009564146470714
0.000118192563639	0.000507368090750	0.030584971587437	0.008378886685601	0.028849656339278	0.009881541363482
0.000068327525809	0.000012791144395	0.031876268676202	0.007039401672958	0.000065039821838	0.010624870680203
0.000096921163485	0.000079566162231	0.025377241178616	0.000086640374493	0.021175468032220	0.010059192234925
0.000350823837925	0.000467227635291	0.000011615660327	0.000332460642718	0.023964144834570	0.009603234455926
0.000133928105629	0.000084914461146	0.023871091707680	0.008243052299600	0.000009490854343	0.000051245315591
0.000102341878863	0.000014842266885	0.021547912137303	0.008659383026429	0.022310049671676	0.000025985137156
0.000635520783390	0.000325809781102	0.029045304707989	0.000027446712900	0.000049646701814	0.009815937164784
0.000111791991961	0.000015475327995	0.025384304860773	0.000024700621760	0.023035031783183	0.009805599164687
0.000076622838234	0.000760347204680	0.019454982775008	0.008228301909182	0.000012640972563	0.000014407008191
0.000012577451591	0.000054974136389	0.018275504194081	0.001669168085100	0.021677349825570	0.008219550015786
0.000016882217060	0.000031493780061	0.023849623267082	0.000018321299335	0.000050141738133	0.011793857459379
0.000122400085860	0.000604127512797	0.011420046244567	0.009390836464263	0.018576096378318	0.009138715990685
0.000080335025881	0.000039801034943	0.021773553959129	0.000003011255873	0.016111382123756	0.009415480924202
0.000032751338740	0.000025499846058	0.023852702413312	0.008126213664162	0.018664915749028	0.000017969462131
0.000193602129054	0.000016202264956	0.015510797646625	0.000065209062802	0.000012772534629	0.011103869469102
0.000076782425511	0.000026445058916	0.024604281525615	0.009221217716575	0.000024620689669	0.000044429590193
0.000087726136763	0.000079581904211	0.033208001659302	0.000138614837661	0.017490899246413	0.009018940934732
0.000084184095346	0.000058521468434	0.015870797440147	0.000046364105178	0.014768746875920	0.000058330537223
0.000089790573189	0.000066374547023	0.017491771996197	0.000009956120300	0.000065870715767	0.010769994063953
0.000237197780510	0.000022016313704	0.026700373062914	0.007737610061185	0.014976384917085	0.009739027038296
0.001080777084794	0.000008966141441	0.027774126265875	0.007521659265373	0.000439938826492	0.011743204572181
0.000186642638750	0.000021883637477	0.000027288653512	0.000023888435283	0.012893750228973	0.008660184611966
0.000032445372362	0.000100099715728	0.018641099833713	0.007251901765309	0.000053241835610	0.009769329510953
0.000081080560097	0.000021820025304	0.000028204152642	0.000018475733516	0.000018377096562	0.007993047384580
0.000083785828958	0.000021394702179	0.012491020940262	0.010075763033351	0.000040913006366	0.008942136048935
0.000013497669435	0.000016110976791	0.011482006171554	0.008885889947587	0.000101203285087	0.000131168363941
0.000026769301330	0.000321922678805	0.016820391470601	0.009600117357242	0.018431973373076	0.000013143405480
0.000037297075402	0.000041335731387	0.020225494807928	0.009415411450636	0.000132245711365	0.000032602415674
0.000014413151067	0.000022262445605	0.019066820019383	0.007859865970199	0.000012498478146	0.000009926281067
0.000036395832616	0.000079776258540	0.020207727300502	0.009061542243835	0.015444558553150	0.009561089400626
0.000199129639194	0.000023110332766	0.020794264188492	0.000025195039082	0.013458532613982	0.000045400009664
0.000041000144674	0.000113293015988	0.022291458057749	0.000011046232527	0.010837178979611	0.000024995785789
0.000035712624725	0.000025731431193	0.025066217400078	0.000017608342122	0.010765877767817	0.009989640540889
0.001484537017706	0.000011952921412	0.016178531190672	0.009162889239935	0.012982111840471	0.008724615810831
0.000113968484393	0.000019854534164	0.022489303186553	0.008503314156973	0.013109988993820	0.007817633159033
0.000035411452003	0.000054637815009	0.021265857250592	0.009164114594193	0.019416622023684	0.007440750128248
0.000044163419661	0.000012255580158	0.019680878647314	0.000053985991675	0.000020579150351	0.007470024407570
0.000164224427196	0.000024018464125	0.020031436031378	0.000063240824393	0.024020037021969	0.008307638490752
0.000027269996723	0.000016968596354	0.013512418143693	0.009710309126639	0.000603958634459	0.000042329461582
0.000060401667378	0.000075003097467	0.023979659294763	0.000045895233125	0.020241946058722	0.000008573608241
0.000023611332319	0.000016838389547	0.022205568875542	0.007482377297305	0.000047329859538	0.009222487151849
0.000023995562670	0.000052010161257	0.022583765679271	0.000011491619295	0.018874847236947	0.010219360747441
0.002461788270260	0.000067641227496	0.020850155517534	0.000011145808586	0.013038745113690	0.008421099538011
0.000309106219535	0.000093115265943	0.033211935631465	0.008396878686864	0.015329917393751	0.000024696922328
0.000221785214129	0.000049465613616	0.012364992735742	0.009281771068736	0.015251647804807	0.009472460954367
0.000072823239112	0.000064321214401	0.016111251109359	0.008038841145758	0.000073402148641	0.009349521069286
0.000026000144793	0.000160387392932	0.019479051009132	0.000016186722089	0.000081479080113	0.000015379119828
0.000030562858845	0.000020955206067	0.022455028779696	0.009199622666703	0.015725243075792	0.000010476874880
0.000013681421230	0.000085696905862	0.000050502238701	0.009546917056709	0.021676142785719	0.008058475121181
0.000024559175150	0.000030938279366	0.000080679557779	0.008052496143370	0.016481618516421	0.008470480896611
0.000069603335457	0.000056914331027	0.000019844457936	0.007934715689900	0.000185281291100	0.000054189164209
0.000047571933866	0.000010342899069	0.025387171081304	0.000025208761592	0.021784200937394	0.007624893100766
0.000290355983211	0.000064014990583	0.015898700365648	0.000089153913045	0.000012022714700	0.000036127262990
0.000092287022557	0.000122332942003	0.014996163734440	0.000030869407407	0.000028481327214	0.000039175854160
0.000032845183525	0.000114550122108	0.017537434037142	0.007062648571205	0.009736103668740	0.006906631109286
0.000030703884648	0.000096142802021	0.014491407490531	0.000015016670098	0.016258683297977	0.000012425157827
0.041428926112422	0.000106422428133	0.013212211390344	0.007008805456661	0.011523021034620	0.008229881600838
0.000096440424931	0.000068781850018	0.019713766047320	0.008172670615608	0.015677682501997	0.006304670055876
0.000027538324555	0.000081222199521	0.000039181197730	0.007799910205628	0.011108576448308	0.008502433832373
0.000233424129756	0.000070347131308	0.011945106805776	0.008904073441855	0.011668587833728	0.000051252628942
0.000107109036076	0.000023385813065	0.000373465462365	0.007184725223161	0.009211126581210	0.000004351596454
0.000276008192961	0.000019434836195	0.000081435543838	0.008161213256559	0.000041045591909	0.006718264229262
0.000025401403136	0.000026452405369	0.000167033281290	0.007799291983998	0.016355953667709	0.000050433776288
0.000076197201120	0.000048863693552	0.000086995912277	0.007471214697289	0.013620492291241	0.000014150731671
0.000029961690830	0.000060461234709	0.000057030826960	0.007250277727960	0.018485439867478	0.008862471154909
0.000038944561779	0.000014587862241	0.000077414305443	0.000031665405724	0.012278428129494	0.007445133550949
0.000416418890685	0.000019689852010	0.000053488903417	0.006681474729815	0.018006746148191	0.007456226072315
0.000581712605990	0.000724782577028	0.000043426778037	0.007188706201505	0.013495863943695	0.007136257351407
0.000556610395692	0.000052905377506	0.000498488651757	0.000005040809737	0.000018008980061	0.006800419520903
0.000191516724939	0.000137970482967	0.000321199148966	0.000007606606691	0.000022673231944	0.008446610315226
0.000193036945108	0.000039604012075	0.000262472847782	0.007930142217874	0.000095839201400	0.007250695441022
0.000034407738887	0.000214247390986	0.000572446265049	0.000011589196367	0.000031125688424	0.006574458912742
0.000046125480231	0.000051026030408	0.000135824028280	0.007263423934726	0.000033626030936	0.000020535066483
0.000132771323778	0.000065495593701	0.000081938622876	0.008541520356150	0.000053593286486	0.007604098557630
0.000028250028133	0.000741866201280	0.000060933080721	0.000003348262249	0.011319796740549	0.000005360268130
0.000227379133366	0.000163413142629	0.000014747365070	0.000071188511184	0.016829334761716	0.000004839252626
0.000029698355267	0.000044845765079	0.000054167819072	0.007512196425790	0.000479929166496	0.000004727704140
0.000139786424597	0.000067242036920	0.000144991930711	0.000064814027678	0.017147197934127	0.007433708326196
0.000259775531029	0.000010303532226	0.000039656193284	0.007838519287556	0.016084034690484	0.000041356965814
0.000081180375919	0.000412377819587	0.000073003076987	0.007881990803613	0.008830361392831	0.008316210933228
0.000817064565434	0.000120168766535	0.000805377679040	0.000083902517235	0.014380437215383	0.000021962082823
0.000111353809697	0.000026631793912	0.000117977090707	0.009604678740815	0.012226659346591	0.009514567228312
0.000070271762507	0.000029932515128	0.000200179341485	0.008484400397788	0.020043963716209	0.009512985651330
0.000081901712923	0.000008612927404	0.000032755016520	0.009488114211380	0.014833133977794	0.008649646081132
0.000124227384637	0.000034228960086	0.000229847951132	0.000049663153834	0.016881819278171	0.008807319795473
0.000346277284440	0.000049118038052	0.000060051129912	0.008492827036188	0.000035362398378	0.008498492164276
0.000102511431806	0.000036701435137	0.000115243425308	0.008283715478090	0.022373749836285	0.009345109334439
0.000107654405006	0.000064213677232	0.000185190271570	0.000059639849185	0.025387767594261	0.009312921816181
0.000322455002382	0.000038484597073	0.000127114458286	0.000021527634527	0.020698140710601	0.010976181059358
0.000038473362432	0.000092541300013	0.000024094235389	0.009858689827796	0.000034668846905	0.010443319561698
0.000083299690989	0.000272067521068	0.000236809426833	0.007355092727220	0.024373505951788	0.010374586623040
0.000018524237996	0.000182273996116	0.000027067008657	0.000030134326528	0.016497690336354	0.000044957386520
0.000033463919662	0.000123432346976	0.000233615301995	0.009577798697167	0.021781390712049	0.010591702371043
0.000076582596669	0.000030320129210	0.000047944196460	0.009378554936529	0.022062849551045	0.010875465675497
0.000102528655549	0.000067631945529	0.000110238742817	0.009701012624766	0.017050240434396	0.011168051281294
0.000030793019074	0.000019396414787	0.000098312893276	0.009727583704011	0.019021132097873	0.010413712863959
0.000157207905309	0.000208000953631	0.000078247298434	0.000008191556539	0.019637196745459	0.008847674535441
0.000399492505952	0.000025688132832	0.000080772944179	0.008701710111563	0.000043622350233	0.008763398676569
0.000093079881259	0.000088093229470	0.000056678493556	0.008694200207524	0.017854466397396	0.010072382657608
0.000211054939465	0.000082301117109	0.000037545952657	0.000037524720501	0.013348553117160	0.010115604818557
0.000147385430746	0.000008580904074	0.000100158783692	0.009058368673774	0.000457101354666	0.000057591391818
0.000029498860083	0.000076801074997	0.000079717423826	0.000065415411000	0.020707508059451	0.012449344233915
0.000056446988918	0.000071053237551	0.000116673084771	0.008775303463944	0.012140937900450	0.011557919442238
0.000021094444613	0.000058172107407	0.000091104536203	0.008381762278517	0.000029978778340	0.010121050042304
0.000150372061393	0.000026966801749	0.000060162458964	0.009613655426502	0.017780688360485	0.010261602385832
0.000392516738350	0.000023252104327	0.000491648085967	0.000013848993830	0.000013025996365	0.011031396311901
0.000029683441928	0.000032182789892	0.000032388220901	0.011287327282104	0.000012728297708	0.011531857568677
0.000034163191706	0.000033508696601	0.000093351079081	0.008983380155562	0.015561689507942	0.000044795698919
0.003746893491182	0.000017572417703	0.000070306848327	0.000065466834509	0.000026960606846	0.010772309381746
0.000019992746452	0.000747561879212	0.016466162546299	0.000012406965636	0.000044026799126	0.010033684034262
0.000052122264540	0.000136351469341	0.000025466780399	0.000069173102119	0.000137206811688	0.009779693313107
0.000226052299061	0.000064995592708	0.014102473553504	0.006803989470800	0.000033160241604	0.010790129410548
0.000268305486687	0.000034582941337	0.015559252268086	0.000076343601909	0.011963022999790	0.008804087595536
0.000027539464780	0.000061568958661	0.000020159683595	0.000003208215054	0.017100182138459	0.008476603029981
0.000060548195460	0.000042520729078	0.010887274676710	0.000062491578374	0.000028544548045	0.009359321658494
0.000023375869059	0.000100515961832	0.000012098675954	0.007511700926463	0.000061708379513	0.000085959379501
0.000020873901956	0.000027606391724	0.000049380352754	0.008875062569514	0.009598502463078	0.008568154835023
0.000275256395066	0.000020969998307	0.000093975346128	0.000069406871757	0.011101633279407	0.009795562704962
0.000031458893421	0.000113726316613	0.000040781506943	0.009340003008277	0.010238905412251	0.008246650793514
0.000792256056543	0.000063491376132	0.000066939132370	0.007787495805249	0.008307315803958	0.008935981427417
0.000065674893635	0.000208388836634	0.000122412170444	0.000043139182969	0.010807176765209	0.008997221463890
0.000082795445843	0.000152355834957	0.000074502919404	0.000008886998944	0.008226947784629	0.008204762653166
0.000031755501492	0.000021620681287	0.000026722880207	0.007693444165446	0.010333713296930	0.009465941309644
0.000039634282012	0.000017999722309	0.000036469366519	0.008092095885137	0.009250585105642	0.008486964402149
0.000045799938997	0.000138595841654	0.000039430446908	0.000003295581232	0.007753653225639	0.009082699177060
0.001381451925053	0.000037911154610	0.010086367630616	0.000003365515775	0.008425605216645	0.011923595422008
0.000519268187999	0.000019377238534	0.012010228385617	0.005714875814351	0.010836147626603	0.011260296533351
0.000044049993558	0.000026643471158	0.000020384424480	0.008736552817256	0.007926543435083	0.007997882382076
0.000206151863403	0.000025541799624	0.000020494982719	0.008538699164059	0.013034224028326	0.008972757741125
0.000249448522403	0.000058878180324	0.018433069505839	0.000094451416639	0.000018750017825	0.010668481538656
0.000702915913226	0.000026968616571	0.000020053726362	0.008880852441457	0.000025761066573	0.000044770920648
0.000084734124145	0.000043666931038	0.000021332642032	0.009053482613217	0.000085829912293	0.009000911726102
0.000027641317169	0.000084856423367	0.000021934724057	0.007285298373575	0.000031406721934	0.008675850000479
0.000077392687230	0.000069315822004	0.000019921034381	0.008054504809344	0.015632696300517	0.009624989850707
0.000047241645014	0.000227604449069	0.000074035881051	0.000003214847560	0.023300377865601	0.011535239475652
0.000077764659523	0.000014358349780	0.014368506205198	0.008613117034913	0.021818930803417	0.007641854959610
0.000037748796526	0.000015004016982	0.000016450244845	0.008998699507163	0.016178056121613	0.008783475404252
0.000073218740277	0.000177430693401	0.000104041140963	0.008877728637386	0.000071423366347	0.000046120514311
0.000103866535361	0.000014197858482	0.000043687541375	0.009081423151740	0.000027363503093	0.006567783432349
0.000065652449207	0.000060824891466	0.000070817839046	0.010519742419501	0.019571112560907	0.008762997496817
0.000159927208118	0.000062696353502	0.000076345880018	0.009176511312019	0.000015470829932	0.008478176839539
0.000059327140671	0.000019539419914	0.000066240193015	0.010725483820437	0.015285041125645	0.007966020964863
0.000053848877014	0.000023541290614	0.000035137540139	0.008343020407903	0.000011122184105	0.007429192311135
0.000074566167584	0.000314462998883	0.000119766427665	0.008970903378117	0.013102534012226	0.007291839038702
0.000209037799285	0.000208187976626	0.000035413548370	0.008266506030284	0.024597280098917	0.009510517204564
0.000199291082784	0.000029093902588	0.000022676608464	0.008907465525517	0.024277997771175	0.007598446895542
0.000244866494950	0.000091694155562	0.000019756889911	0.000070461241062	0.025304008990945	0.010571696291499
0.000053403726647	0.000043058071466	0.012137788607009	0.000013102248050	0.000065800435313	0.000010395098076
0.004717212804262	0.000076864157935	0.000072563671784	0.009134958813335	0.013849603362511	0.010130773981889
0.000474675074566	0.000092025271191	0.000181430274054	0.000011883260559	0.000030947549536	0.000082403920788
0.000062089209535	0.000093486948780	0.000071735893157	0.009879680096920	0.000071935306684	0.000011069418191
0.000046019278690	0.000023175158703	0.000073236844325	0.000084721259510	0.000025217241902	0.000054525753850
0.000205854014275	0.000026683425749	0.000050203961275	0.008685664968864	0.016520940793245	0.009647311149349
0.000313913969199	0.000040414954726	0.000055490117037	0.000059570266310	0.021523480422953	0.011245426858279
0.000031164746075	0.000084657754844	0.000047621104642	0.000016345203515	0.000037012826781	0.000055967305927
0.000061946797878	0.000011094667688	0.000024773507868	0.009422626329373	0.014489248802450	0.000072736827040
0.000574866644815	0.000017294549778	0.000043638379614	0.000108830082071	0.000027094970200	0.000236176226890
0.000120094092581	0.000016452735249	0.000096389952959	0.000021351580392	0.025548804784759	0.000028429638712
0.000103625041449	0.000018613579795	0.000048470334058	0.000016229902532	0.017273774506883	0.010573517503879
0.000347380153412	0.000043478790966	0.000021854541218	0.000055791518305	0.013382351075635	0.000027745210578
0.000081876932471	0.000022222004792	0.000054536940697	0.000019320742123	0.000100251670873	0.010366081804030
0.000070405517703	0.000372769951786	0.000040516814191	0.008998868248803	0.000018013778458	0.008846450816227
0.000072592805639	0.000020033025458	0.000084960702211	0.009428684211188	0.000016936873333	0.009276554435421
0.000074696555097	0.000021958961747	0.000163845259186	0.008519857664381	0.022415020208044	0.009658828519576
0.000088680664520	0.000096860102505	0.000102572547371	0.010164720075067	0.015348454233739	0.000020026497705
0.000295469558225	0.000015485689632	0.000240689897334	0.007824069430207	0.015356661737609	0.000048018895912
0.000210951091056	0.000091659608902	0.000313543029963	0.008432240171850	0.000058877352458	0.010106375492355
0.000246567077261	0.000128649790761	0.000079561081572	0.009436485063903	0.000011992545444	0.009001167966194
0.000066227151112	0.000019813541239	0.000163277975653	0.008031520505329	0.000040148728751	0.009967820798516
0.000087695158611	0.000042029919319	0.000100415688953	0.007989896034015	0.026493073300427	0.008935785211003
0.000372048020123	0.000065484560689	0.000117221587087	0.006503971839596	0.030213826817846	0.009219779268487
0.000030925294731	0.000055923349600	0.000048659887551	0.000023967293225	0.000010934144261	0.000050785453014
0.000025265266066	0.001178178735130	0.000032924647471	0.000002890396858	0.000014187207660	0.009722515186385
0.000046561293798	0.000007773157745	0.013969836891694	0.008439557311922	0.035723866169861	0.000021044521393
0.000213009017219	0.000041275262220	0.000047047310387	0.000017302036970	0.022433617458495	0.000015101604922
0.000112802955158	0.000133470071272	0.000028861409547	0.008230383180113	0.031424304552635	0.000031115207165
0.000031049607035	0.000091042407493	0.000091202619207	0.007482927062566	0.033736121240091	0.000018865972981
0.000021571563930	0.000023283946284	0.000095609376027	0.000003566473982	0.036701470478574	0.010345378474679
0.000058974824004	0.000110669452119	0.000053072962020	0.000003274063721	0.032704221732685	0.000026632976186
0.000423873035000	0.000278493032991	0.000028665224546	0.000091246530170	0.042983885271188	0.008225761755299
0.000014797520763	0.000289904057200	0.000025623641728	0.006994347058147	0.000026867481109	0.009974738503991
0.000094367748858	0.000106070277449	0.000007080186672	0.007090936246753	0.026964776368841	0.008360260654701
0.000151862824926	0.000711281496946	0.015051204739602	0.000147770667930	0.000029606798251	0.008753493629167
0.000340496536484	0.000085440645515	0.000029546838679	0.006473780484497	0.044148133510317	0.009676668103973
0.000050726140366	0.000097834090721	0.017449053547823	0.000309785116526	0.021983404188527	0.000019749444149
0.000047307623996	0.000027907973544	0.012500913784288	0.007387653775374	0.000008787460513	0.009415320781337
0.000034085268520	0.000084474150230	0.018737527427737	0.000063180704510	0.000025166920069	0.000024098606070
0.000104164333583	0.000029191046008	0.017830038353624	0.000014207552919	0.000050706399281	0.007984999023878
0.000168762715519	0.000047790520109	0.000060622457105	0.000030643207397	0.020938723498952	0.000023858469930
0.000234272303697	0.000253200973456	0.000028755042906	0.000306633965006	0.000039813521239	0.008492923904312
0.000046845786752	0.000030480531010	0.000514878688883	0.000038717254808	0.014751164357443	0.007474237846139
0.000089169371617	0.000029605786948	0.012165587158010	0.000042187310199	0.013174698193935	0.009160243856417
0.000174216837374	0.000063456828517	0.000058156267381	0.000047009637114	0.016397980806211	0.005549911803950
0.000319565933995	0.000151895564963	0.000030929675611	0.006291923332588	0.000034784653013	0.000045986304716
0.000261563177249	0.000119248225349	0.015027696453273	0.007581081629993	0.000011332745572	0.007514255515907
0.000066405500575	0.000054458568267	0.000015964732195	0.007122543431258	0.012937733954371	0.007512942026173
0.000018874185794	0.000090307789411	0.015727661216677	0.008584213199051	0.015214463182682	0.007565707270423
0.000034554070189	0.000039825168531	0.014226813553601	0.000025016594621	0.000070104377904	0.008673248728746
0.000552487345022	0.000047870276332	0.000103897104176	0.008644256529977	0.013919649002641	0.011403313924622
0.000119997705109	0.000543911808717	0.000060437585643	0.000082774514648	0.000051885661432	0.009168256807890
0.000061587720127	0.000028909475909	0.000110789174078	0.000024268423628	0.000476233101551	0.009461812679302
0.000210871032908	0.000028997535408	0.000024120972256	0.006605909124051	0.000040691539637	0.008419518460702
0.001125438377015	0.000045319243432	0.000119701965188	0.008131631302570	0.007394992648204	0.006607993978717
0.023120284410734	0.000056146374071	0.000075414731103	0.000030056962809	0.010576780004030	0.000046931142138
0.000036437041801	0.000043132999186	0.000065282084454	0.006759701793351	0.014954725853880	0.008527247599549
0.000688599262149	0.000121744188827	0.015563587985381	0.008627316957673	0.011270356888384	0.008463831398890
0.000486156473776	0.000112704723497	0.000069296597199	0.007555198209106	0.012456107523921	0.008056924538750
0.000055009127357	0.000066100503786	0.000053018948548	0.008885677615004	0.000046591267692	0.000020126577211
0.000036199304630	0.000043241910380	0.013758358639085	0.000303784184680	0.010032119752934	0.007454208459149
0.000151558750920	0.000023727245978	0.000029521982056	0.000047177167793	0.017353907224183	0.010231511019292
0.000294238952736	0.000025965336110	0.000054767680854	0.009933388907623	0.015409764901578	0.010045949526947
0.000068478646915	0.000090870874876	0.000011695660994	0.006698304120597	0.015347783631634	0.008673237720437
0.000238296923626	0.000075836480526	0.001350785871095	0.000077029926361	0.010096641220727	0.008441468870306
0.001404717840765	0.000837485567058	0.000047052480067	0.010165151469680	0.000021458820152	0.000058078757012
0.000067900001167	0.000043204535864	0.010972012004553	0.008591052120369	0.011804073632023	0.007136750220490
0.000041491160590	0.000045536888651	0.000120788925557	0.007904145134109	0.011441448889630	0.006738473914492
0.000471900739744	0.000024203557059	0.000048889278884	0.000003490078314	0.013444012777911	0.009476711799105
0.000054400705983	0.000063030314981	0.029322484919013	0.007457935204234	0.000029048568751	0.010194671504562
0.000386224934453	0.000128975109952	0.000061044116891	0.007307865651718	0.000039761067097	0.000050444285266
0.000188150352782	0.000265625674774	0.000060970798089	0.010342713630480	0.013232851644049	0.000051251878535
0.000364165511697	0.000148091146226	0.000122781051713	0.007108948560071	0.008019894430586	0.000051233649030
0.000496319296935	0.000033002353228	0.000064006031023	0.009874652599713	0.013376713701168	0.012628331031961
0.000049059784591	0.000033984503130	0.000072896572083	0.008039449605811	0.000027528439006	0.000049541165651
0.000230909188166	0.000026405593004	0.023867879375819	0.008073442830966	0.000018508188573	0.010201710788313
0.000242316786014	0.000098561374487	0.000062398077406	0.009854065469936	0.014410789657717	0.010755838695631
0.000283781501495	0.000022309544747	0.000266594096742	0.009809264611968	0.000028275507748	0.011216477189491
0.000362241829401	0.000165052317467	0.000053408509200	0.008197303030186	0.019309687518379	0.000017336195889
0.000230489473358	0.000053292245467	0.014288624191553	0.008268104249523	0.020060433666759	0.011770343836545
0.000052103459691	0.000121675083009	0.000055942191041	0.008762581214512	0.015905932189946	0.000015715437131
0.000077355212070	0.000204796174994	0.000036536171036	0.008981738167597	0.016521330148017	0.010666258743198
0.000104978198467	0.000086234354170	0.000106835009524	0.000256271658024	0.011539457074527	0.008955049271524
0.000020692382812	0.000110643775229	0.000063219579221	0.009968544506169	0.000050040637054	0.009495079950430
0.000053900642688	0.000210050542596	0.015371709724415	0.008929174999714	0.000033865991223	0.007627728439128
0.000511580381841	0.000103217702937	0.000098421115714	0.011727442761702	0.000027005495224	0.009260592952008
0.000031877727668	0.000038731657143	0.000100034880701	0.008516299998034	0.013468224166292	0.000003799604654
0.000141664941213	0.000063743938970	0.000038016908007	0.000026174466793	0.012910174464425	0.011339949946043
0.000164347415841	0.000246057526921	0.000020665982842	0.008809668786291	0.013389032035053	0.000010265545777
0.000012998733298	0.000048834915832	0.012585635620627	0.009118502439478	0.014595479853162	0.009119243640724
0.000124112813860	0.001143013603784	0.000028967583084	0.009831037008991	0.016575643436385	0.000020056628102
0.000090962843328	0.000028689637046	0.000012579601195	0.009059817248824	0.000044065280623	0.000012940600645
0.000041127401535	0.000089282739892	0.015696192686159	0.000016299299279	0.025243289197204	0.009080503549511
0.000180055330741	0.000655632299661	0.017493577692166	0.000027560865560	0.014349813712635	0.000045430052503
0.000072577872331	0.000047413666335	0.014965560757189	0.009762021097151	0.000042815312015	0.000046859754709
0.000083021347762	0.000169641622072	0.023445830656894	0.000065249938125	0.000011558259492	0.007812330345785
0.000063143582306	0.000216090075004	0.023834552599203	0.000052747580037	0.000023929865388	0.008447833374117
0.000095546359355	0.000436871668184	0.014547736155234	0.008188702996374	0.020569740405319	0.000009479710709
0.000131542255536	0.000148380435592	0.000059390451353	0.006715022131665	0.015645372159032	0.009646983647351
0.000099998213929	0.000070679783141	0.000013473329951	0.007567684423253	0.027547048215504	0.000327036505736
0.000062501822687	0.000058426997197	0.000054569939260	0.000076527915759	0.000025967990610	0.000091890998800
0.000088047619951	0.000301008096037	0.000070387469442	0.007423728089477	0.000037358025168	0.000037971313927
0.000219164279080	0.000025445329819	0.000038814371587	0.000320426456137	0.020837233749494	0.000058458583584
0.000296513935806	0.000087111699038	0.019247412477164	0.000023500918868	0.000037873247105	0.000169730756028
0.000077428021009	0.000515828786779	0.017646278871382	0.007395381928093	0.015203347363311	0.000020592810897
0.000121658796481	0.000018787898299	0.011724568353966	0.007765842780696	0.018663687102984	0.000100879750870
0.000054171658774	0.000043127311607	0.012461540099133	0.006860504183000	0.000030872462230	0.000044770156509
0.000034606463336	0.000018365169610	0.010819980708292	0.007019364980905	0.000012723184740	0.000096908411470
0.000136908102554	0.000146935066048	0.014435303548563	0.007751119486670	0.000018872228109	0.000332086186483
0.000063998127826	0.000041790316187	0.013012826959666	0.006860723672834	0.000026182275637	0.000080207244211
0.000087852689505	0.000045435536906	0.000028269539293	0.007040550017906	0.025361000654333	0.000071991540275
0.000014209921288	0.000080957031423	0.013784544864454	0.000010275389893	0.024442269544645	0.000049672915426
0.001087445626602	0.000283639714532	0.000217520263325	0.006245616357940	0.000029919795365	0.000032042450516
0.000286894706643	0.000051275159317	0.000041403665119	0.007518756879956	0.000008578074969	0.006582612188956
0.000037059150899	0.000038915054223	0.000003382554891	0.007480119966547	0.000020599082764	0.000051977258954
0.000034672574999	0.000035693976903	0.009911599178990	0.007218608882499	0.000028279290711	0.007960996757203
0.000054767079920	0.000033287012313	0.010898192821999	0.007720477691635	0.010176458565508	0.006979899135041
0.000183249937173	0.000047221666179	0.009941770372193	0.008381857632342	0.000019625266559	0.000004168410052
0.000171357281086	0.000171883120106	0.000026323696230	0.000028830190484	0.009576891268210	0.006889393993701
0.000051991491656	0.000098039724236	0.000019457448043	0.000009592742426	0.000024267476613	0.000051075080346
0.000213825352677	0.000156290908273	0.012540906330118	0.007708447362907	0.008479019738022	0.000003546102744
0.000043764092645	0.000032459945912	0.010959814098892	0.007964163456504	0.000043931264484	0.008374890532053
0.000318202627905	0.000035187663401	0.010742562832303	0.007106177270373	0.009335807409228	0.000044534057075
0.000140471168929	0.000008179836272	0.000067954091969	0.007651514957374	0.007787105282439	0.007505503015622
0.001068925140953	0.000277808758897	0.002373418709115	0.000005675900102	0.008299489080535	0.000022182704811
0.000081330507269	0.000625266458137	0.000098049731802	0.000003152527825	0.008680364445608	0.007668630631375
0.000011340265541	0.000042273077081	0.000053203598268	0.006986027044045	0.008000730970196	0.006701985041128
0.000625708620447	0.000043709936357	0.000295153719973	0.000057516995444	0.009736288016867	0.000012142195096
0.000022152659818	0.000079847270827	0.000129922947203	0.000020113684507	0.000010913704732	0.000011959348489
0.000325326898944	0.001339254525347	0.000235447667730	0.006865015817969	0.006621340960897	0.006898796032347
0.000205901184412	0.000057092975914	0.004846601234923	0.006157162151205	0.007738233694856	0.007348735740536
0.000066531290465	0.000087107585672	0.000126914738060	0.008055815582486	0.008667744604285	0.000020817021076
0.000219042429196	0.000017585820121	0.000776689287964	0.000025712866526	0.000018966340138	0.007258726707114
0.000136378679933	0.000033345434023	0.004647963659099	0.005952354723954	0.008622598901191	0.007329480086651
0.000306326739293	0.000106661032087	0.002399309561465	0.007019925260721	0.008104491783004	0.000010801642071
0.000050102170155	0.000158985941529	0.000550862650428	0.000003096642449	0.008317883048466	0.008270240670380
0.000151373127905	0.000105258854008	0.006957239515222	0.007422448888895	0.008293941382201	0.007972430462549
0.000367523914004	0.000764150897744	0.000494361468142	0.000078455783414	0.009784167583638	0.000011934518767
0.000064275834193	0.000260405320948	0.000360311610120	0.007183549059814	0.007980228417510	0.000009312529617
0.000251747035981	0.000186202534433	0.005587307148230	0.006613867626051	0.010188566594232	0.000023385652915
0.000094085004512	0.000208458948051	0.000257581856978	0.007257617745538	0.009288304681889	0.009113598849358
0.000060573074301	0.001076521389713	0.009346585247956	0.008764398769281	0.007685492261539	0.009980525181718
0.000361404355617	0.000037354660915	0.000024924828481	0.007506871956242	0.007726967407833	0.009761054007810
0.000243222802662	0.000534376010822	0.000166701742609	0.007565671579363	0.010461237198221	0.008761521523694
0.000035977473726	0.000915909150597	0.000175512212200	0.000086441366991	0.010204488705625	0.007239123464515
0.000077574185343	0.000122688629177	0.000378439930605	0.000118250667218	0.011183841491036	0.000067737705436
0.000372402065942	0.000044559717308	0.000278325413925	0.000009690779767	0.012084160244256	0.007917486093152
0.000039616277559	0.000858252268041	0.000652220435698	0.000011755466305	0.013258775242736	0.000039095746923
0.001066362363764	0.000073749891122	0.000321810552043	0.000010776627173	0.008402197189051	0.007937580293375
0.005201523599557	0.000059352742909	0.000222457221384	0.000078474490696	0.026777848728974	0.009311372359167
0.000106459181139	0.000037427256757	0.000419863241621	0.000069658976710	0.000012982046701	0.000057458268277
0.000480354156889	0.000586673278380	0.000389524271396	0.000123762015236	0.017094668891244	0.008565991286123
0.000258198061817	0.000249743118171	0.000082848315146	0.010119546183794	0.000010679916318	0.006685827545756
0.000043364985703	0.000839381249876	0.000516908449634	0.000091643222298	0.000015586016746	0.008820281612415
0.000033972893671	0.000143097167950	0.000297952311107	0.009072062130396	0.022061105657592	0.007231872961090
0.000064154553833	0.000047381611977	0.000066517306149	0.000021445568840	0.024543152185607	0.007775818759905
0.000050775794271	0.000032011478413	0.001101146541169	0.000039308573870	0.000032921358840	0.007451339294401
0.001004270948533	0.000207193085153	0.002425568048534	0.000081877556743	0.015267113346122	0.000046682067665
0.000082750540067	0.000814443400211	0.000324896870697	0.010057896781052	0.025752065948789	0.000003816051068
0.000034884594389	0.000087905385070	0.000195681992038	0.007953058509593	0.019059220618808	0.000014442680929
0.000043283597923	0.000015136757113	0.000108366715755	0.000066947019830	0.037550267913420	0.007970113928612
0.000135917879266	0.000306427892810	0.000234074491988	0.010051425132109	0.029989040071302	0.006665213188242
0.001679545547589	0.000356203257968	0.000043912310210	0.007757253385865	0.026360222178157	0.007835700806903
0.000148487047890	0.000089334933753	0.000329088972082	0.008820599227608	0.000148817032624	0.008821570500215
0.000074970556189	0.000124603609233	0.000439508782794	0.006746939381188	0.000612888563350	0.000017469250348
0.000082839973407	0.000019158572440	0.002943102810780	0.008196432777733	0.000334124521008	0.000024488268489
0.000849883236615	0.000596045803275	0.000116614459279	0.000049089258972	0.000232397511238	0.008546941931580
0.000108166092701	0.000441548175244	0.000594909672938	0.000095121087932	0.007510690999421	0.007432691188599
0.000058753222201	0.000077388162591	0.000245270083274	0.000020554579234	0.001283622906812	0.007037075684307
0.000250750373048	0.000058769664875	0.000170566760345	0.000044749859523	0.001313854764287	0.000004702036305
0.000017126023644	0.000042942961778	0.000050583973156	0.000027262204316	0.000346701863021	0.000073562686379
0.000401253857969	0.000130100856541	0.000511728259365	0.000016103098783	0.000221457248698	0.000021699615181
0.000164898628091	0.000506804581972	0.001281662648213	0.000057741322852	0.000845559497180	0.000009808855134
0.000019424643426	0.000044355214963	0.000141939363988	0.007604257567848	0.000172685499925	0.005962177674743
0.000126743251613	0.000049121169442	0.000279897956306	0.006806278416325	0.000031224377111	0.006714562221266
0.000548742120862	0.000028454097884	0.001010857979929	0.007873150037631	0.000042730669524	0.008164034228720
0.000908987807422	0.018943604183939	0.000175413243961	0.000016960731782	0.008253826339624	0.000009654544506
0.000127411397415	0.000331711450275	0.000511487728577	0.006271884166927	0.000019019785143	0.008324732155237
0.000053642431914	0.000019874017208	0.000155017429763	0.008208332412115	0.000017295061143	0.000048241864656
0.000242669204239	0.000033189500166	0.002624979217921	0.000052943616580	0.000009664073464	0.000062733288283
0.000160743317256	0.000301392113221	0.000226708750623	0.000154462982095	0.000051044719293	0.000046077610421
0.000121824111888	0.000250975203234	0.000185263373287	0.000034928029055	0.000060990043406	0.006286026310334
0.000616332683858	0.000115696998436	0.000291492878064	0.005976261702785	0.000247200036073	0.000015400423362
0.000091980423501	0.000030097215639	0.000067265747474	0.007972343673604	0.000063540804046	0.000051676532862
0.000070348530125	0.000722377060958	0.000431372436239	0.000045353867267	0.000247060441634	0.000152891643063
0.000093277797841	0.000083512149083	0.000054266038085	0.006089031538920	0.000042285228916	0.000088855585785
0.000083325659197	0.000018981353376	0.000094051686425	0.006430564521493	0.000093962443995	0.006703670198860
0.000228690286841	0.000153549217735	0.000063101771978	0.007321425268330	0.000023317547112	0.006676312346666
0.000534305053294	0.000028383698909	0.000087302157450	0.008087546738227	0.000057980288915	0.000076064177362
0.007191391600463	0.000071084966497	0.000077130575265	0.006997907552905	0.000125771693624	0.008232426869844
0.000028962730838	0.000175571296184	0.000182061030006	0.000030593091894	0.000031799340456	0.000537654781299
0.000110865432279	0.000056431066685	0.000149072676833	0.000044215156670	0.000111437685176	0.000090702670019
0.000053843120913	0.000734032409179	0.001955476413114	0.007300860725293	0.000041501164511	0.000112177114324
0.000132011845544	0.000343360466243	0.000026387247553	0.000043468524721	0.000081915838544	0.000037485194399
0.000042809339441	0.000047430668817	0.000096292118983	0.007080115426095	0.000243914403753	0.006623315842898
0.000036498437507	0.000061423033026	0.000022842311265	0.006306432847322	0.000248204743455	0.000065520191826
0.000086290126832	0.000014034755349	0.000057824073709	0.006985877096725	0.000389357816521	0.000013424100450
0.000203359925771	0.000254682295594	0.000126479471187	0.005839714806895	0.000167405895813	0.000031125333765
0.000083835391014	0.000038002123003	0.000075373475967	0.006083234113555	0.000078125723100	0.008873384588295
0.000102341237699	0.000073265932829	0.000046286601781	0.006671733627900	0.000601885140483	0.000032454817944
0.000082682034724	0.000207268913954	0.000977328310550	0.007698956579827	0.000040805924829	0.008119291611232
0.000207052168974	0.000066535851082	0.000182676152360	0.007568524081030	0.000016981307283	0.000136698457010
0.000213871711495	0.000028404900468	0.000167563568845	0.007657965543330	0.000144880364760	0.008310528113213
0.000088540648312	0.000032242210412	0.000027906947526	0.000177295722363	0.000026778316154	0.000030661156223
0.000073851500040	0.000022385486351	0.000227491710063	0.025248936781714	0.000023393415623	0.007735264010718
0.000037727976062	0.000126789617511	0.000177193249317	0.000239064993351	0.000018183024328	0.000017190721672
0.000044595994641	0.000051097735815	0.000938182744635	0.002902097653380	0.000046903071580	0.000110335324373
0.000128233068431	0.000018692783309	0.000391555257777	0.000239449691021	0.000046367257245	0.000052744014746
0.000113815385510	0.000016335137520	0.000258714106745	0.000723319154798	0.000026595894451	0.000045723708245
0.000036972666016	0.109042259231484	0.000069132595623	0.000110644517478	0.016500835582116	0.000010083878017
0.000074764491348	0.002099710723218	0.000605821473870	0.000130564366261	0.000012840768520	0.000024512946090
0.000242771952744	0.000084201896951	0.000332989453149	0.000877540250531	0.016704132831397	0.007591219481865
0.000039069994329	0.000283010572328	0.000049775085070	0.000068755929576	0.000031685192466	0.008427307508847
0.000281514096754	0.000215077690296	0.000166825494250	0.000196421980635	0.000081206981219	0.000018231691603
0.000222184827446	0.000189772344546	0.000109742888062	0.002227309079103	0.000020011775216	0.009476787290446
0.000413864703094	0.000135557380250	0.000037049819080	0.000400019977279	0.013358839884173	0.018501483379907
0.000156284654616	0.000124580300145	0.000048863889779	0.000158887282264	0.000026512053566	0.000816228901423
0.000078707618464	0.000133694085960	0.000124748769737	0.000162793732540	0.016837378117920	0.000018361713910
0.000146663671761	0.000268461939845	0.000597092778354	0.000254877903742	0.015131552828920	0.000923688629206
0.000096336972483	0.000357608742407	0.000318873572143	0.000360729965860	0.020817673318143	0.000331437476298
0.000056397360156	0.000228191402103	0.000247686084517	0.000542672185745	0.028767169915505	0.000200667816734
0.000034820958548	0.000092323967251	0.000190957440618	0.000895470630885	0.000003348650613	0.000108507987093
0.000113680972808	0.000028162387875	0.000054707418116	0.000125649320823	0.050374045953683	0.000144214566911
0.000039853843337	0.000168265138832	0.000028046549244	0.000134911979327	0.003664726894663	0.000746663112052
0.000067506055575	0.000310206462318	0.000172567192422	0.000685955572222	0.000035916420405	0.000132511982910
0.000190151442654	0.000215738467810	0.000100025151425	0.000032370145271	0.000063847638872	0.000414054118777
0.000544430276560	0.000018597404769	0.000356929988025	0.000085435821139	0.000294952942293	0.000385878750813
0.000042454473325	0.000460647424302	0.000063757131559	0.000750176205088	0.000964990935268	0.003677655188942
0.000064738780875	0.002026119118083	0.000094803448530	0.000714991381313	0.000743908769359	0.000404650366392
0.000061523625212	0.000151135291411	0.000184503587307	0.000718551513208	0.000064509881437	0.000263569914648
0.000076601445639	0.000134947891161	0.000379967797195	0.000385222344723	0.000142304329356	0.000594652995155
0.000117108010334	0.000019749233169	0.000015945613674	0.001538551759803	0.000290143226711	0.000148370179149
0.000103624875172	0.000101739529302	0.000128089047219	0.000314342066880	0.000325368594835	0.001794476610607
0.000118833535244	0.000719051311014	0.000211231379925	0.000345981387849	0.000640674848534	0.000066602643663
0.000130613165819	0.000096838423483	0.000105411781416	0.003645541217617	0.000397129304204	0.000518869020359
0.000113328396640	0.000027407615813	0.000067094513906	0.002099764320321	0.003150453459184	0.000145488484420
0.000094724626752	0.000075158080315	0.000111255646546	0.000165482628929	0.000041064508206	0.000055366905942
0.000063008107630	0.000049602150767	0.000094450084330	0.000209397738822	0.000418431211666	0.000036212851932
0.000128655402135	0.000246824812537	0.000069202056739	0.000099750187710	0.000080400662501	0.002069986965181
0.000027841377770	0.000345143104770	0.000128023479082	0.000195252117331	0.000430446365346	0.000696989426828
0.000217991108695	0.000166204697748	0.000121259661050	0.000149903652776	0.000477479220086	0.000285126357673
0.000086532469131	0.000094029010661	0.000070337284182	0.000152169449838	0.000367286641766	0.000401696937939
0.000128766908953	0.001046029734799	0.000170719190055	0.000108961278809	0.000131068145357	0.000419394936656
0.000052291229380	0.000186347655972	0.000176235875104	0.000033154629312	0.000963943221429	0.000639417916397
0.000448029370004	0.000439967415009	0.000043040795058	0.000122739373763	0.002277917706695	0.000054116565259
0.000050369283407	0.000705553313413	0.000080115135461	0.000063600596072	0.000322013969526	0.000528869867435
0.000094864914588	0.000116067800742	0.000034548023695	0.000071589939293	0.001595002755783	0.000383828549111
0.000354379815813	0.000245635356259	0.000049138953952	0.000113424216282	0.000277659523789	0.000076575199903
0.001176315813416	0.001971133611462	0.000135358806918	0.000260097828511	0.001369891663515	0.000081716823127
0.001644782578949	0.000546775305908	0.000107893649407	0.000294595939234	0.000227776108944	0.000194609013326
0.000302119230097	0.000052371867811	0.000147896618589	0.000024483838102	0.000082270000803	0.000280249500265
0.000019777071510	0.000033938580067	0.000146903524731	0.000103455178821	0.000136152022030	0.000060734583060
0.000207990545965	0.000241213117963	0.000277690267359	0.000304648471000	0.000329034147061	0.001565715330290
0.000292322059718	0.000022054936620	0.000036989849848	0.000171265562932	0.000156343730247	0.000211730725158
0.000053058488818	0.000264715675175	0.000027554730143	0.000195952979448	0.000291134423794	0.001135706240560
0.000551379035169	0.000167565208940	0.000105356547969	0.000123201543485	0.000030701442663	0.000750292783173
0.000789898328204	0.000278963326020	0.000021858681145	0.000909707281565	0.000110510950096	0.000560211498792
0.000111224063753	0.000077217475897	0.000090747623368	0.000039158822801	0.000106826954830	0.000449536458344
0.000078509920848	0.000131517192674	0.000179346694023	0.000298861854324	0.000350890575430	0.001042601534552
0.001787577077543	0.000143691116912	0.000254463545689	0.000040033342816	0.000090852669254	0.000271672377254
0.000092531785811	0.000160955802736	0.000148554565843	0.000053980041731	0.000169670142998	0.000160613632378
0.000467780771311	0.000021107686668	0.000205773761640	0.000169365558511	0.000923662245633	0.000643452184256
0.000251226461860	0.000049205849872	0.000057257790570	0.000068701150712	0.000040730553599	0.000321346800267
0.000337718020680	0.000082416958864	0.000181378126539	0.000064971494716	0.000060971951011	0.000239319816037
0.002580904839654	0.000274670882528	0.000075198362906	0.000102228988016	0.000070243841754	0.000023119069456
0.000124778782770	0.000023609708188	0.000368507414163	0.000352144889527	0.000116363932075	0.000370745530687
0.000044289147778	0.000083007935809	0.000047531742531	0.000083830476097	0.000099681752568	0.000086501174743
0.000049241104185	0.000044212045305	0.000248333286965	0.000238434973580	0.000375478049965	0.000136202210348
0.000067510635939	0.000156669913278	0.000401796826931	0.000021822555288	0.000377900309802	0.003121695702379
0.000756754682572	0.000105729627725	0.000094212923420	0.000039986895897	0.000112337940718	0.000040025395862
0.000040138804357	0.000070913964148	0.000087708518283	0.000119188773324	0.000072477518624	0.000253837135127
0.003390331370431	0.000137340115041	0.000045733097043	0.000163505753984	0.000045325750253	0.000920893829151
0.000179583540148	0.000068547711937	0.000232043545593	0.000133365311622	0.000033792865386	0.000747557468654
0.000053742340051	0.000209990331380	0.010386016430844	0.000203036858106	0.000052773575211	0.000304607793973
0.000249088794596	0.000050940573253	0.000068759760518	0.000016784025340	0.000055794316072	0.000342112451653
0.000155818687867	0.000047321163930	0.000076341745130	0.000066909199721	0.000217326070780	0.000220111314509
0.000174742783377	0.000107438684522	0.000829568065879	0.000250454135448	0.000090993787426	0.000294830569700
0.000181558888438	0.001157399943490	0.000088895400302	0.000215294685965	0.000142709604309	0.000036787559826
0.000220809090477	0.000287297157003	0.000109180352715	0.000025137243820	0.000379852475994	0.000043523962463
0.000591903471857	0.000030780119871	0.000030630704765	0.000090215889188	0.000494802467470	0.000288143730617
0.000061349735439	0.000020479369328	0.004247737987138	0.000049573173529	0.000490515748117	0.001754283270381
0.000050313586496	0.000136148482974	0.000635925074028	0.000044954479027	0.000042177519556	0.001409743091953
0.000063060511838	0.000044540535958	0.000253480468993	0.000024091686517	0.000027705588789	0.000040773356950
0.000148980058630	0.000027885631845	0.002062540968142	0.000014660277241	0.000128573888960	0.000041948033799
0.000060774527556	0.000318185548812	0.000667341441322	0.000110976486684	0.000109855008154	0.000108139810117
0.000024841676853	0.000214224954827	0.000205261499488	0.000432482760285	0.000181628377603	0.000161993340526
0.000089195079259	0.000102242525803	0.000205760182383	0.000215501995614	0.000144072477518	0.000092282786387
0.000142769178603	0.000158813082015	0.000156532959855	0.000149762088552	0.000130010165023	0.000047990810878
0.000051767189123	0.000184123410893	0.000037256359334	0.000065298633987	0.000344165217426	0.000053850761814
0.000032187244405	0.000081401870020	0.000314322080213	0.000315305996777	0.000141194282131	0.000052530334184
0.000412019313958	0.000029181385637	0.000028935012297	0.000017925911610	0.000196845710533	0.000141040854028
0.000484470376121	0.000137725464850	0.000504330784870	0.000299500034923	0.000220616783255	0.000088132810933
0.001249165988034	0.000256074988357	0.000198379179846	0.000054542781305	0.001207868535855	0.000078383673045
0.000156631354364	0.000102050700470	0.000135278691389	0.000119830695887	0.003859025764201	0.000039360942974
0.000292999123392	0.000033510542524	0.000477891722936	0.000797621125378	0.000566219575280	0.000151672540014
0.000146243154091	0.000031912602823	0.000033639697417	0.000048948229466	0.000116136610598	0.001713466561865
0.000090678974897	0.000100722765582	0.000065749347261	0.000017540968625	0.000181211590921	0.000164216087663
0.002535846000066	0.000037658733895	0.000078322875296	0.000033836149231	0.000122462233839	0.000213800349093
0.000191849331501	0.000027118371881	0.000041292390895	0.000087299591788	0.000059707138919	0.000111953077428
0.000054544709920	0.000014764875150	0.000556445392991	0.000120931070589	0.000117248624078	0.000132872777955
0.000073222893570	0.000145401114944	0.000142593899469	0.000358947731372	0.000276454528803	0.000062270369627
0.101495275588825	0.000165567843267	0.000143594418254	0.000071512226939	0.000093524000721	0.000067638461650
0.001689532046848	0.000021767072825	0.000035522304568	0.000174529732957	0.000042465217977	0.000036604017087
0.000114251192821	0.000210576673027	0.000041428263073	0.000202859813360	0.004729145713759	0.000417684689619
0.000200108212886	0.000085867150189	0.000060527349213	0.000045392306329	0.000016034935331	0.000138640966925
0.000135927703722	0.001155726881021	0.000070782400317	0.000138065678708	0.000272593968308	0.000021692343912
0.000142684363529	0.000184072962325	0.019197087459147	0.000103018852013	0.000090699853441	0.000016479778639
0.000472182180574	0.000070086681137	0.000020909872690	0.000092669533485	0.000079578184987	0.000038920519242
0.000215409197283	0.000071789417310	0.000044840245724	0.000032010484812	0.000077684091943	0.000037522971434
0.000013466283685	0.000034890641533	0.000061169737199	0.000028625597171	0.000076629887726	0.000064626154322
0.000104216320843	0.000122689254111	0.000021829293121	0.000274745985629	0.000240188752547	0.000013452064492
0.000166420663679	0.001158378312593	0.000035385810327	0.000050579216925	0.000291237221494	0.000021584999345
0.001297398576337	0.000026508677446	0.000030351461728	0.000058892304726	0.000180320579446	0.000025775107519
0.000627020887123	0.000045184556230	0.012448583563835	0.000014825489387	0.000322100149815	0.000230467983342
0.000190090190178	0.000113828868110	0.000114910956549	0.000692786053679	0.000067010044732	0.000226637431348
0.000054596463384	0.000154721129845	0.000067329708921	0.000021520954070	0.000195443031259	0.000264392336649
0.000045947193454	0.000114482610297	0.000060114682627	0.000157010469093	0.000182646572811	0.000045717648405
0.000132337417965	0.000029336711909	0.000031897355885	0.000032887233276	0.000059141646715	0.000106513315311
0.000271812512161	0.000049661803600	0.000024799649583	0.011896092134275	0.000047994124616	0.007383777433147
0.000059870366848	0.000028777284349	0.000117699220412	0.010787384988523	0.000026703113503	0.000099923318138
0.000050633867981	0.000326142523666	0.000097244938845	0.000043269551747	0.000036879972138	0.000355413292782
0.000508949131832	0.000043728214449	0.000063691767423	0.000012750390909	0.000022042258879	0.000194796882468
0.000166931977387	0.000038515433240	0.000024613214331	0.000323825867691	0.000056667878816	0.001568078842878
0.000371534294929	0.000167964568356	0.000034850604530	0.000059884478777	0.000140640904940	0.000014647355565
0.000846655997577	0.000040497817504	0.000015719452606	0.000018632364961	0.000278315988647	0.000042012104921
0.000427498176445	0.000123883674586	0.000020687179921	0.000041959872583	0.000169639010732	0.000059018424320
0.000829638823174	0.000049815360844	0.000087641019960	0.000040128520185	0.000034024280834	0.000069923943488
0.000061537116706	0.000444107126170	0.000195290991810	0.000032874070578	0.000041513400688	0.000064142930965
0.000126110122387	0.000237161714063	0.000078511456262	0.000069543296523	0.000096163184937	0.000085945300733
0.000044405354862	0.000044967492459	0.000029263905959	0.000132300222910	0.000021942328523	0.000221465198506
0.000101015046820	0.000163577681882	0.000072343196335	0.000082737273653	0.000069894148659	0.000489485879950
0.000495510440306	0.000459537867531	0.000044632772135	0.000056015703224	0.000095943587853	0.000035986913506
0.000113571327976	0.000077108254632	0.000030379426468	0.000175373519979	0.000669089489236	0.000024696417815
0.000703891214780	0.001530303671677	0.015966270942997	0.000152860907554	0.000014929755152	0.000031342572668
0.000335532898194	0.000051928928982	0.000060005899856	0.000671486871376	0.000093693634726	0.000108516250605
0.000325243352811	0.000104066011250	0.000067959955482	0.001455421065330	0.000088365518749	0.000312373435522
0.000799168037476	0.000057380902581	0.019485212592187	0.000120574738576	0.000019839704599	0.000015558273525
0.000206633948150	0.000032612808233	0.000022890901459	0.000364986657797	0.000102617028699	0.000026660354506
0.000054939411667	0.000084603264044	0.000031316008790	0.000008828741479	0.000156793073406	0.000128304967178
0.000045054674202	0.000933134050909	0.000072689112424	0.000067562615818	0.000021946998768	0.000092413474848
0.000545802080629	0.000955187771348	0.000052794445524	0.000145229011047	0.000115988952894	0.000046685077400
0.000159857582876	0.000401844733426	0.000029053353289	0.000034536951215	0.000041064707493	0.000025846739839
0.001017746889752	0.000392772340866	0.000041774616935	0.000050253745896	0.000016240359411	0.000055916669082
0.000075743291055	0.000112811289252	0.000013917055780	0.000038088507993	0.000068697076957	0.000015179002002
0.000135151442595	0.000389567038339	0.000062724178673	0.000114218701312	0.000037568423790	0.000017116527031
0.000821058928528	0.000043225807045	0.000035382677899	0.000343864703715	0.000232724957467	0.000031552972818
0.000200924530482	0.000097612046583	0.000076469727782	0.001024493394064	0.000028167393766	0.000022457219448
0.000091153949931	0.000089436957185	0.000063108282378	0.000199176339692	0.000009193270083	0.000017008331966
0.000129866741897	0.000035554822047	0.000086128731370	0.000353370874123	0.000064021515031	0.000022878807929
0.000295529928393	0.000090608800649	0.000089875204656	0.000448133550110	0.000185495803134	0.000317892568614
0.000173877002523	0.000048960496259	0.000039001893666	0.000095634827252	0.002542088703548	0.000058701895349
0.000209352621293	0.000133921013470	0.000068592159654	0.000380383144531	0.000107904372428	0.000019499829369
0.000304751922376	0.000204834062433	0.000116267294960	0.000011567693660	0.000170842880523	0.000038922126649
0.000071916063678	0.000053969498453	0.000302437987840	0.000095315485232	0.000690481933804	0.000011081100491
0.000792837416720	0.000193051769415	0.000029090585719	0.000090991953624	0.000535991986100	0.000020173940761
0.002105090643523	0.000078543453469	0.000015226386333	0.000021756387551	0.000010905509418	0.000109215756667
0.003341379966223	0.000195086122901	0.000228650326570	0.000060492712950	0.000017227131148	0.000010432637980
0.000042174392851	0.000102250084573	0.000031351631808	0.000054225923056	0.000102164798758	0.000065642391425
0.001845916698189	0.000259837723013	0.000228923399603	0.000035997232917	0.000019079965339	0.000047989082120
0.000398027619150	0.068350865443058	0.000031637546054	0.000029225289195	0.000089789254083	0.000075780286329
0.003582692388786	0.000049585088714	0.000035427793518	0.000023343488491	0.000097504706731	0.000146492172301
0.000264241269694	0.000361073252567	0.000024580119309	0.000071091335392	0.000038095782458	0.000077055637608
0.000203633217076	0.000193364031959	0.000195555456943	0.000019851051243	0.000119244680517	0.000186538398202
0.000068157564653	0.000086310319144	0.000252248964686	0.000027776826342	0.015915419128268	0.000073724188640
0.000249769654785	0.000078168420213	0.000113787615843	0.000064423146645	0.009266490514684	0.000162309932102
0.000083311965852	0.000179005401738	0.000083286715523	0.000078805310996	0.000186088332534	0.000321108454111
0.000167510045597	0.000021164001822	0.001174759919906	0.000100779659110	0.003321467700599	0.000023908814170
0.000609873633828	0.000543368921420	0.000164255811258	0.000104613796919	0.049400369487900	0.000047102341196
0.000706805477767	0.000042491015987	0.000031065640177	0.000050652855002	0.000029718097360	0.000048048692210
0.000216059997676	0.000022205703496	0.040666952711033	0.000067448545247	0.000038657111351	0.000015706588842
0.000426252532651	0.000059718894882	0.032577973027529	0.000025390967048	0.000105345756966	0.000153044378441
0.000155179671259	0.000083260424418	0.000056118314173	0.000029842552328	0.019304355957508	0.000053278152102
0.000116220561678	0.000043169198876	0.000057094066337	0.014981711746385	0.000017650911249	0.000055793520401
0.000119697466072	0.000089370889870	0.000028871051777	0.000137460109231	0.030174232416380	0.000047670089315
0.000188210764940	0.000119609972118	0.000127655083566	0.000047066529430	0.000033843488275	0.000031257168816
0.000060132526954	0.000068986425261	0.018869730987602	0.000074180247535	0.000127984189184	0.000033949244120
0.000634881150008	0.000097356218383	0.000088997257232	0.000124829310215	0.000146964546904	0.000037385876376
0.000075458952465	0.000111334198780	0.000111201698782	0.000119271797841	0.000201825394640	0.000065868264825
0.000112791492268	0.000273174275429	0.000114447129047	0.000016118612427	0.000033817406700	0.000051781604635
0.000085661039006	0.000212330439578	0.000105748139092	0.000067650752563	0.000073985285054	0.000034727852722
0.000315342160944	0.000431612763772	0.000124696634361	0.000066046742980	0.000093450409766	0.000081272576704
0.000327468494287	0.000327944405987	0.000048534554387	0.000077046297373	0.000036392756782	0.000102205412512
0.000106928144753	0.000242967918021	0.021135605108448	0.000077886450555	0.000097696825885	0.011438196196293
0.000054290097690	0.000066747146354	0.000066963091996	0.000229660367874	0.000051238433702	0.000047605529018
0.000058465514251	0.000189446792142	0.000056497639200	0.000203230873812	0.000092911667360	0.000009414195916
0.000052072915809	0.000080455315290	0.000072776611133	0.000176140258878	0.000059595705930	0.000013028433992
0.004727329817730	0.000074723943143	0.000111549387825	0.000141478211880	0.000204354159650	0.000086938194156
0.000150436851660	0.000039169636926	0.000177949203878	0.000137249257630	0.000038789700293	0.000026617487599
0.000834142498473	0.000044664384640	0.000034157195295	0.000128319191936	0.000061545471057	0.000012682098201
0.000232885406947	0.000017291180606	0.000267744130971	0.000040827146652	0.000050892636599	0.000047482604431
0.000200780923112	0.000037667564338	0.000053071416865	0.000063918844407	0.016011096606254	0.000060775105079
0.000579775463700	0.000171275106344	0.023022953766451	0.000228782850368	0.000086517963497	0.000060944950329
0.000535692403948	0.000083827566514	0.000102394928552	0.000099151687241	0.000030417637859	0.000074655568862
0.000547608273682	0.000060662958216	0.000107053642814	0.000161031363887	0.000095417658171	0.000031636953704
0.000514511661266	0.000042523230240	0.000043324061350	0.000084113493745	0.000063609651522	0.000251768539222
0.000358034369142	0.000121641350231	0.000074527241466	0.000034519980980	0.000009534850945	0.000039225443327
0.001922160300341	0.000097733287527	0.000063743578878	0.000091161259888	0.000043415992422	0.000079772452047
0.000103007211687	0.000029296259849	0.012237068079100	0.000060375135147	0.000099033901638	0.000211146819033
0.000238118951012	0.000134707378488	0.000025697818444	0.000092436544691	0.000079875914469	0.000170806592251
0.000171302103414	0.000032126377565	0.000032172205429	0.000039369807251	0.000026081379992	0.001570989088241
0.000105136226769	0.000029515164615	0.000052079984239	0.000040772188253	0.000026724719724	0.000070450623881
0.000125345350353	0.000064972738724	0.000072165119976	0.000073159486086	0.000010984391233	0.000038600188423
0.000106921529319	0.000027426838527	0.017376177828747	0.000078617712574	0.019312294910503	0.000030452971678
0.000305662811897	0.000072595293880	0.000056671709736	0.000102104848568	0.000134949890561	0.000019906666595
0.007225649865725	0.000118137919043	0.000074494609573	0.000154096850004	0.008959587749379	0.000042051198092
0.002134798497468	0.000089396820765	0.000026342526499	0.000125448586773	0.000066574135704	0.000025747404792
0.000081688259032	0.000100539338918	0.000115060807437	0.000071713996630	0.000134699404687	0.000059408965426
0.000554177926011	0.000033642849853	0.000020424927904	0.000108553698868	0.000010865092323	0.000121539330650
0.001017299080377	0.000168988290214	0.000121976689243	0.000058891557533	0.000053088717542	0.000032520222965
0.000325445363123	0.000019936147123	0.000148403636427	0.000022160116281	0.007506765422967	0.000021926252001
0.000527941068682	0.000020651648595	0.000062451423623	0.000630664732064	0.000044423702102	0.000018243200143
0.001239139067986	0.000064913527765	0.009985460534604	0.000131617482263	0.000068137765711	0.000067473364153
0.000930363330211	0.000032649856620	0.000025809143390	0.000053753583792	0.000038643269009	0.000055870563940
0.007941226485345	0.000041962948755	0.000076528746919	0.000129512136634	0.000044107936454	0.000012628650461
0.001083200039989	0.000066911904625	0.008861291573750	0.000077935353874	0.000010863282166	0.000071117616568
0.001010134947432	0.000140099053176	0.000013921817090	0.000226081971882	0.000042801336367	0.000084783387021
0.000327879087591	0.000051031893540	0.000029817664051	0.000091024954334	0.000103046298577	0.000053689641574
0.001709360069374	0.000169969686329	0.000020213655636	0.000232933541338	0.000049703772471	0.000023479399491
0.003672787850813	0.000015764169585	0.000026203312023	0.000056888015474	0.000112157691060	0.000076573176959
0.000034703649071	0.000288719109816	0.000053595623091	0.000069246243030	0.000049093881791	0.000010410011359
0.000051310120019	0.000091739216395	0.000068622957141	0.000255303243021	0.000143058787220	0.000024593020086
0.000261195559885	0.000079267324393	0.008385561262063	0.000238037281865	0.000031888082921	0.008444014958387
0.000106877527500	0.000195797650009	0.009408412270352	0.000228726276779	0.007500693494077	0.000010313091148
0.001139013650029	0.000045320630941	0.009175407003982	0.000041971295975	0.000084889642965	0.000019287897474
0.000258871350658	0.000245865722735	0.000022173976368	0.000040453568043	0.007818804891131	0.010222025505018
0.000381953131068	0.000305778877205	0.011643796461350	0.000042323496313	0.000078931424166	0.000023473106551
0.000225378679907	0.000322652568463	0.009327665038387	0.000068086601857	0.009628206270680	0.008727060196967
0.000229708006434	0.000083157569199	0.008935427863429	0.000088801369395	0.000020631505420	0.007977359588966
0.000056146899415	0.000163249165572	0.008048782000604	0.000079074289038	0.009607996829257	0.000012087765180
0.000121073738319	0.000444811035047	0.009241885371864	0.000180106131974	0.000065177058203	0.000027906850682
0.000489364570173	0.003180294808144	0.008580648631353	0.000100385385285	0.000014364575667	0.000021313852585
0.000016537853561	0.008533654908995	0.008190328232488	0.000498311958259	0.000102924544307	0.000024236696404
0.000413104836477	0.000341895111866	0.008314992555576	0.000609914684103	0.000020938818367	0.000014303882078
0.001376450658011	0.000068661822626	0.008091621477893	0.000404800075252	0.000070023495584	0.000020302079177
0.000177850480061	0.000114068153956	0.008483536486622	0.000684920325369	0.000027500513059	0.000042949609113
0.000485302558305	0.000077537932685	0.000028956143484	0.000114414026203	0.000088633052640	0.000072537861573
0.000752929326075	0.000072121600460	0.008318575242642	0.000070059093964	0.000061165994153	0.000094754356281
0.000344532244514	0.000112798064460	0.011049511809106	0.000068475654550	0.000075575210507	0.008109833250995
0.000291066014709	0.000043360021655	0.007649329254844	0.009107079571366	0.000022073871754	0.006759549897692
0.000032573705574	0.000087825023393	0.009033600201478	0.000028563482299	0.009309234454784	0.000055318013570
0.000084864712930	0.001324141353796	0.009274138224552	0.000057545339635	0.000087640263995	0.000080320075517
0.000672437506792	0.000197435043135	0.000059191490896	0.000068103971227	0.000078041442685	0.000050859865834
0.000289436841809	0.000062287398288	0.000058146233234	0.000025183441088	0.000089669371432	0.000161285691085
0.000210943059284	0.000081362823374	0.009622033451805	0.000073510591628	0.000070446108044	0.000036737367681
0.000086364113011	0.000068113769062	0.000053517553585	0.000015531020960	0.000018915368450	0.000097349523203
0.000059049257455	0.000204944498286	0.000052370089801	0.000156953166574	0.000077160556290	0.000032570089935
0.003849043248531	0.000021140317064	0.009056270995188	0.000080359119361	0.000054090850345	0.008866046194243
0.000354014251309	0.000069239111534	0.008205373483247	0.000038371778565	0.008782843359577	0.000077520025007
0.000277696204122	0.000076397508994	0.008773964728468	0.000068333554697	0.000033153689910	0.000027037100135
0.000130195886939	0.000037638250768	0.009739690990310	0.000260633266306	0.000011283772755	0.008055175668933
0.000340962607857	0.000094851414743	0.009264305850929	0.000133234438496	0.008998368126592	0.000060836668600
0.000602972856619	0.000025059440972	0.000029871178845	0.000083894295432	0.000016619966566	0.000039083965799
0.001507089515728	0.000221281910822	0.008605060634371	0.014650924430559	0.000023731396676	0.000058921431279
0.001212767802630	0.000108080260803	0.009148009981969	0.000099806744787	0.000073497560567	0.000076407547555
0.000322914599308	0.000147978595988	0.000026393013867	0.000090104968827	0.000037980604533	0.006848804603244
0.000053456930651	0.000418123974695	0.007173567659912	0.000110510020791	0.000011707881317	0.000004968213515
0.000585351378808	0.000131557307554	0.006502119590720	0.000032441129894	0.008278597834276	0.000019797179494
0.000216911269533	0.000063126727414	0.000003406279420	0.000027560009213	0.000065316341348	0.000019239052827
0.000482546140757	0.000050259096893	0.006781776635681	0.000070799710893	0.000093657617666	0.006543338710558
0.000232377965820	0.000030385211007	0.000061735972385	0.000115019805685	0.000043776540352	0.006495695789820
0.000130387913148	0.000064814010030	0.007968015385405	0.000084799862074	0.007873445313060	0.007112717510379
0.000075891654809	0.000103837899064	0.000238752299189	0.000084214622933	0.008059643376494	0.007185400660465
0.000082978585584	0.000655669258986	0.008571865212962	0.000053370146114	0.007262808061365	0.000114377865362
0.000176284576330	0.000052818884055	0.000003226306008	0.000027097411664	0.006568411717864	0.000048558449769
0.000035037386491	0.000092501869022	0.007067569239188	0.000029798413607	0.007657694789412	0.000053246474464
0.000057188129184	0.000128054462498	0.007002995203660	0.000068849411573	0.007068005002600	0.000021165456922
0.000235591268120	0.000036312462119	0.000046499503110	0.009151827622500	0.000061943779087	0.000073751601276
0.000324593334381	0.000098785464321	0.000036879153791	0.000020606804560	0.009009555669169	0.000031098250637
0.000336183487343	0.000025320320284	0.007915725272152	0.000057196487824	0.000063721649802	0.000040431384915
0.000129446345878	0.000031877268469	0.000216590951084	0.007457970202071	0.007143363771915	0.000217776548617
0.000194076771169	0.000115114968584	0.006525893661279	0.000133394787797	0.000030905617084	0.000019660934659
0.000089787336171	0.000038860369503	0.007867668210370	0.000023625584790	0.000013640067502	0.007756799734434
0.000610125319129	0.000393963463563	0.007175688682243	0.000030954241581	0.007766855050593	0.008635898007874
0.002370696756101	0.000544464981323	0.009662697816925	0.002550390787112	0.007124002128735	0.008509176059600
0.000083188467866	0.007330846458546	0.008914280817115	0.000054248261236	0.008949163937974	0.008520375224471
0.000633548998451	0.003076076553185	0.000022531678366	0.008255009581564	0.009128438419790	0.008347421640364
0.000238263621755	0.002117070601909	0.000079536788628	0.000024768044492	0.000084472763511	0.006305943084368
0.000067776977315	0.002894010299488	0.007140153611822	0.000076085128123	0.000042841998326	0.009023595581668
0.000998911392015	0.000203053436614	0.000011265751505	0.000168523409391	0.000044523832335	0.000034687472381
0.000052549598266	0.000048759112570	0.000003381219154	0.000011935829483	0.000175226214229	0.000063170719812
0.000095033253925	0.000110246392468	0.006893176442847	0.010672506792517	0.000065772751775	0.000068707034248
0.000327089739705	0.001736988172243	0.007444809000970	0.008926412153971	0.000095287017886	0.000034691024897
0.000072781061428	0.002976437573375	0.007237054381544	0.001460308790760	0.000020359862228	0.008382081979525
0.001105515994196	0.000478540788087	0.000018856611734	0.000025146102849	0.007823475575101	0.008155730704940
0.000477725534537	0.000205901591738	0.000085593153435	0.000076771389881	0.000082273185368	0.000035452816263
0.000101771564955	0.000802587753583	0.009097458828046	0.000127731520380	0.000115224434476	0.007588456434836
0.000065754792018	0.000227011562501	0.006792558833992	0.000094113237746	0.000036037256440	0.008831081774398
0.002985220867382	0.000023267936051	0.008092698048249	0.000019191323400	0.000009725679258	0.008280499387702
0.000042365849819	0.000051208451922	0.000003292490388	0.000028880728401	0.008051130083187	0.000032487311818
0.000419388846235	0.000051800841080	0.007859769591475	0.008726998665837	0.000040515048681	0.007056673255277
0.000057993171421	0.000100338565006	0.006550148210269	0.000049668176699	0.000240164470068	0.008894888015576
0.000154968109523	0.000022456205441	0.008486980554960	0.000059265386143	0.007027514532668	0.009011485602340
0.015874879483916	0.000282462219924	0.007757249179031	0.000023549185225	0.007548577075675	0.008967096524663
0.000164566437840	0.000035311949756	0.009048582866673	0.000053551215436	0.000054759687419	0.007663517463889
0.000052526837550	0.000465119086783	0.008962239823154	0.000025534533609	0.000035858397872	0.009485086810742
0.000671763284627	0.003540266924964	0.000012163484063	0.009207128913010	0.000059022843061	0.000010991825915
0.000141334150636	0.002562502178885	0.006679132143698	0.000018345048108	0.009811833848059	0.009015432735422
0.000032862018665	0.000458898434754	0.007738814539746	0.000029426320707	0.000041327542687	0.007664052175919
0.000100938383892	0.000093284267867	0.000003906791584	0.000038354257110	0.008574606858443	0.008095960066965
0.000164158963358	0.000243551541732	0.000003641405061	0.000021918144061	0.000013242158650	0.000003871286301
0.000113532412515	0.000251445843458	0.007439984173451	0.000049325754736	0.000028932761511	0.000020077704116
0.000710045421371	0.000050698709031	0.006370485393980	0.000018302610215	0.000037477088812	0.008245002403543
0.000207846250016	0.000227538467867	0.008533364679404	0.008269243901064	0.000003478033385	0.000025392643707
0.000071483173229	0.000112094359938	0.006937448207134	0.000017607979699	0.007848991821487	0.007149807035096
0.000139400077309	0.000018102305284	0.000025401740363	0.000051663964587	0.010040640797315	0.000058070627036
0.000156203034871	0.000257188644664	0.006923136432245	0.000173798335059	0.000047796586198	0.000020924311143
0.000077936268518	0.000044761784689	0.000009452165924	0.000128317740068	0.008888058965921	0.008704633012079
0.000187493384137	0.000023663148395	0.000036420195052	0.000235009167153	0.007598740448447	0.000037093687099
0.000837836936853	0.000033247314666	0.000095826138800	0.000020857434833	0.000020953908530	0.007066859115471
0.000852668137771	0.000046977390103	0.000011114895891	0.000101369110651	0.000014375363335	0.000016199564317
0.000098177313344	0.000053858603892	0.000058125755645	0.000020743224133	0.000064797800950	0.000012235934167
0.000140290787754	0.000075326818770	0.000063907703368	0.000048278318496	0.000010135034983	0.009416099830282
0.000106327180244	0.000031464863368	0.000050132767215	0.000026275101881	0.000023042797218	0.000024944496393
0.000485953391403	0.000054194867823	0.007969331776467	0.000072531700672	0.000104044583803	0.000024263449161
0.000052710208077	0.000062821064809	0.000072295332971	0.000033069798655	0.000028561359406	0.000049402039955
0.000163271563814	0.000017183506379	0.000050542913835	0.000037583094095	0.000020662708264	0.000008190409636
0.000619163548310	0.000028742795982	0.008491730011623	0.000037773658835	0.000046015903683	0.000028712822148
0.000295670697028	0.000064370793788	0.009737075988014	0.001329940060591	0.000062420193925	0.000018659524539
0.000119838144795	0.000063055213551	0.008395726280479	0.000016027583755	0.000097390302482	0.000035511731429
0.000107450942169	0.000027424771309	0.007739073326108	0.000066049092052	0.000023253979898	0.006973077223617
0.000137765731424	0.000070138086315	0.008690465948534	0.000025187561734	0.007361561287397	0.007110267408674
0.000178478559717	0.000048754679351	0.008996811482828	0.000055772980450	0.000020684894434	0.000016569056444
0.000772970307027	0.000055125808507	0.000019800351152	0.000017420851074	0.000067652140159	0.000004735851913
0.000036836472192	0.000048937214742	0.009055848766071	0.000072213231069	0.000029189758778	0.000042276890173
0.000209365459664	0.000047654894364	0.000048384355152	0.000287713626547	0.000064924407810	0.008403043372164
0.000222632618975	0.000022722030455	0.009017663973347	0.000024092593841	0.007844261882390	0.006899889144424
0.000032860990464	0.000022920360805	0.009021492384768	0.009869719966424	0.000141814908706	0.007484188499831
0.000215821437047	0.000022313734587	0.009631246883750	0.000091617201332	0.008568645138543	0.000005158585497
0.000096586267263	0.000025808968500	0.010188488171507	0.000017246931577	0.000072591463725	0.000010815966717
0.000484236944825	0.000047069686795	0.000018346460309	0.007860424731872	0.008641708756802	0.000019633930299
0.000027665062547	0.000039572761495	0.008988165850018	0.000030070373946	0.000107005698866	0.001589323888673
0.000036715553198	0.000026660513825	0.010169679197713	0.000055152298998	0.000041925561280	0.000531038059967
0.000365052908988	0.000029855889486	0.000246011870832	0.000031561735824	0.000048200435797	0.000008209945960
0.000013034531510	0.000022851949139	0.000237600283476	0.000028129463197	0.000109979091737	0.000004141326688
0.001209480261657	0.000065597563007	0.008142281592330	0.000025087577609	0.000033009800958	0.007595051834100
0.000025181995205	0.000013328204598	0.007890254004905	0.000068156885001	0.007465409265731	0.006759213330381
0.000488161791453	0.000050943106446	0.007334803535694	0.000027167679801	0.000010097432194	0.007485286232686
0.000151261769955	0.000217777339120	0.008749652064704	0.000041666445764	0.000070047958693	0.008743395618607
0.000080432684750	0.000276084809928	0.000003513131898	0.007853777019217	0.000043696834389	0.000012763134038
0.001027517643738	0.000041033558981	0.007164319399811	0.000052339444692	0.000035904329400	0.000016411348317
0.000027102747869	0.000066681819952	0.008312342433504	0.000063424481413	0.007991678362298	0.000029045328361
0.000103609617369	0.000107620718219	0.007954328607917	0.000067769175331	0.000059196450675	0.000026282478996
0.000221911688068	0.000040862499590	0.007810430247131	0.000063191943597	0.000062695223270	0.000051947400935
0.000149326292156	0.000022106065169	0.000073886775311	0.000018359086210	0.000059873581857	0.000035316832228
0.000153647286397	0.000009485020356	0.000025492785604	0.000027024530241	0.008298760297417	0.000034531057913
0.000034263265792	0.000060076537445	0.006773934271861	0.000028658609235	0.006958398264431	0.007991182750394
0.000262813603282	0.000023072311564	0.007794935097899	0.000016344060810	0.007131387744415	0.000044853006739
0.000226918286002	0.000095265220503	0.007951293779656	0.000073915682469	0.007973890516917	0.000037057680614
0.000486775042078	0.000115531696683	0.000077441034121	0.008278599517285	0.000734021439079	0.009098606617546
0.000037383432056	0.000124411879312	0.000046870046643	0.000055990841902	0.006458350060943	0.008229988085857
0.000043210795024	0.000025316681576	0.000003576597286	0.008152865184571	0.007416122602318	0.000065799472815
0.000038916772644	0.000030068301941	0.008504505598633	0.009474489039090	0.000032490761176	0.000028541001982
0.000230000127231	0.000082782227022	0.007406915612636	0.000059667246300	0.000100520999384	0.000026040609048
0.000275138055713	0.000044178022368	0.000027268641597	0.007370253637735	0.000032761408951	0.000023108423558
0.000118007035439	0.000063204167629	0.008269816907160	0.006906824553306	0.007330947606782	0.000045515642088
0.000310595217356	0.000053888452595	0.000003665205899	0.006139175146714	0.000009888975931	0.000046584719633
0.000138470672476	0.000047332638045	0.007598933721655	0.000072881075137	0.000018518846272	0.007675838794968
0.000078222617127	0.000056562614502	0.005698141147312	0.000004609090897	0.000482654418112	0.000009080134075
0.000069392131472	0.000079173630205	0.000040253168637	0.000023280877059	0.009075512208386	0.007537173307555
0.000230854177414	0.000064383194845	0.008187039505169	0.000012327887718	0.000103503008061	0.010199770445868
0.000176797327856	0.000062874448551	0.008202921472669	0.008303794310555	0.008835086572194	0.000091625043471
0.000295853621401	0.000013245606163	0.008011046530359	0.007459103639268	0.006669886874410	0.009053251442620
0.000158283204522	0.000076468414634	0.000003501503007	0.000003301304743	0.000018100771392	0.000019136501235
0.000098117829100	0.000046902081370	0.009715062263370	0.008010223456224	0.000065357476093	0.007999188312802
0.001789690034903	0.000030750957003	0.007177246852452	0.000022257615434	0.000026489570183	0.000029060789097
0.000039194764051	0.002393644287001	0.007803955041328	0.008469791943417	0.000013785887834	0.000021766671664
0.000186729172359	0.000080122580351	0.000064457264434	0.008063557633689	0.007811618833032	0.000011497673655
0.000044741644658	0.000073740969691	0.000003500263280	0.007007468761230	0.000058022045625	0.000043071269458
0.000240995931965	0.000066877515227	0.007765885375021	0.008108195286913	0.000276252892419	0.009030837028957
0.000192289326714	0.000061352127941	0.000096061516973	0.000056770139307	0.009644682883850	0.008919865332684
0.000124083753523	0.000059487044015	0.000017082322139	0.000013194006689	0.000115954643171	0.000010773066157
0.000107929061369	0.000031024390794	0.000026436252847	0.007740665929054	0.010568801255185	0.000020430759126
0.000089056312899	0.000014276926568	0.008278656894481	0.007036104876740	0.000020772561447	0.000016983724123
0.000113572778295	0.000026724754296	0.006789193026503	0.006466124976070	0.000058858906316	0.008461804835796
0.000241993798757	0.000022709252748	0.009416656706466	0.008215137265978	0.008972690892530	0.008592754061841
0.000478133804321	0.000021732668012	0.007143912366822	0.000003145229801	0.007328015540167	0.006739831062699
0.004290694453897	0.000121928674769	0.007982160228898	0.000061420694296	0.000063684497356	0.000010366694592
0.000035315363679	0.000026314173803	0.000023319236024	0.000042614217962	0.000064222632614	0.005851678135436
0.000065529586582	0.000024050043567	0.007768721345328	0.007774035543046	0.000041600882629	0.000123977397000
0.005992805406992	0.000102730824725	0.008269743013921	0.000030082766186	0.000085395189126	0.006729916702841
0.000057836125919	0.000014466923593	0.008182986316007	0.000088561016800	0.000038463847883	0.000045879359654
0.000027608292933	0.000073716856029	0.000066034432709	0.000033567933928	0.000073895493751	0.009396416362786
0.000292815554466	0.000075950674649	0.007742926700430	0.000070589023320	0.000050858624001	0.000018779662127
0.000137632595620	0.000013020237776	0.009238798500474	0.000052537402391	0.000094144948382	0.008611290918018
0.000044720901864	0.000047856061024	0.000042240309963	0.000025863744697	0.000018145483199	0.000026039896890
0.000039228471062	0.000069888927406	0.009694474186054	0.007137848480294	0.000025182557563	0.000027444574193
0.000041040002929	0.000320856068226	0.010261960315721	0.007502051614255	0.000038934950881	0.011204086905985
0.000050270074941	0.000077412971438	0.000028821194349	0.000091859065001	0.000023380095967	0.000085595518774
0.000056906854676	0.000065707829426	0.010986395497785	0.008713982994494	0.000084648580687	0.000084125837470
0.000042571935968	0.000042805469970	0.009614644070859	0.007759057827564	0.000024216024402	0.000030168653965
0.000028914883308	0.000029038180336	0.000014108825427	0.000130486554899	0.000037322379332	0.000034457268699
0.000055827228778	0.000210870006285	0.009656222924353	0.000075389454254	0.000151240898798	0.000061796448549
0.000069500036473	0.000045518206579	0.008587239894535	0.000077328032844	0.008317719187520	0.000119002649798
0.000379223426444	0.000247491069176	0.000013185458309	0.000081397129944	0.008247646711998	0.000056298935645
0.000046353156825	0.000121193239785	0.000056183058786	0.000031117983449	0.000112300905231	0.000047641102621
0.000234175077761	0.000230474867415	0.009373018655027	0.000033979002169	0.007480399699893	0.000032812239341
0.000057591258102	0.000021148413518	0.000014227865693	0.000077800155301	0.007214032344164	0.000035480493195
0.000025158163127	0.000017563004348	0.008949496614896	0.000037766967398	0.000022248967980	0.006245019798741
0.000174057012991	0.000019844546288	0.000014017128966	0.000014381278706	0.000049738398925	0.008238377078010
0.000110252881422	0.000110071638949	0.000035967727412	0.000012954108395	0.000011653865052	0.000038269980153
0.000053682784140	0.000083228051409	0.000045926698535	0.009540687081566	0.000071700130801	0.000009281641039
0.000011326425837	0.000036830192333	0.008723427899179	0.008243880929017	0.000025465955282	0.000051743230171
0.000111769526715	0.000083786304977	0.008095886134341	0.007847155058417	0.000012455384712	0.000034714973758
0.000063616897573	0.000257037138098	0.008883479564295	0.007043426608195	0.000009074123908	0.000176072663446
0.000063264716141	0.000039848342953	0.000048700553549	0.000061254502161	0.008770742825895	0.000035807285800
0.000005002941729	0.000128603849889	0.007312710807441	0.007372678826428	0.000018728903886	0.000016914830168
0.000024886611969	0.000213384988790	0.000048493959847	0.006701193087664	0.009746721229918	0.000021701286325
0.000057116786850	0.000207343089224	0.009181435011807	0.000018423183987	0.000023547559838	0.000082902442556
0.000043325847343	0.000171743597706	0.000037118770260	0.000085703303025	0.000014861801488	0.000011829043307
0.000085266703148	0.000209373026036	0.008445996213632	0.007219671171423	0.000013757508637	0.009112114573563
0.000121156478843	0.000047458979259	0.000092036781132	0.000085072669418	0.007399262463860	0.007733159473188
0.000052714634874	0.000070821866834	0.009508773533287	0.007927796211468	0.000016983591932	0.008759148777632
0.000383593611997	0.000068613387925	0.000049873852206	0.008111218561630	0.000011851872816	0.000020802162366
0.000275942555838	0.000039067167797	0.000068158065654	0.000074761023497	0.010427147141525	0.000015014426892
0.000116135299994	0.000031563899731	0.000020478797205	0.007962256671183	0.009663635424811	0.000103277163370
0.000247077823233	0.000035140656493	0.000031502543028	0.000064052227410	0.008229240855848	0.000018973196517
0.000062317343056	0.000063652814717	0.007998607838208	0.008371285431980	0.000031840837013	0.000029388668405
0.000104441497038	0.000981692061984	0.000067700338915	0.000003765241092	0.009436215430183	0.000061624465726
0.023613544460150	0.000030113022609	0.000057353821217	0.008581647538169	0.000031547304394	0.000031656177660
0.000084337019915	0.000106686800259	0.000055109509499	0.000041169181316	0.000064833444838	0.000069934942019
0.000102467309453	0.000119039215503	0.000069304900748	0.007986883123906	0.000026058019259	0.000025700231774
0.005963173746944	0.000019037744042	0.009076266186757	0.000047927121122	0.000054769115794	0.000015400303726
0.000204347960719	0.000070933412365	0.000287242681199	0.006657051841299	0.008739691305894	0.009445480527539
0.000087665881418	0.000067604351336	0.000018617154812	0.006755110672777	0.000066335571344	0.000071238302429
0.000091326520036	0.001093043297532	0.000003397186512	0.000063211602149	0.007972049129133	0.000071389594074
0.000157959759493	0.000057240418929	0.000090403541950	0.008390901491106	0.000016116051082	0.000029394128619
0.000037042198059	0.000027632837304	0.000039112459074	0.000049480378569	0.000255473721005	0.000019680122934
0.000594566820342	0.000081657274132	0.007083747726423	0.000037309620835	0.000029206363466	0.000014604788455
0.000023762208282	0.000087766210447	0.007215622446383	0.007559535438038	0.000592843897014	0.007846504132698
0.001285899435893	0.000064069209704	0.000053160829103	0.007706147304975	0.004243675486228	0.007977351803266
0.000430208240808	0.000038255040333	0.008543710789880	0.007369472958782	0.000044968924742	0.006578395096636
0.000038815005216	0.000085035702050	0.008047683124093	0.007080412056531	0.000048156555642	0.000059123192820
0.000093578041072	0.000020290560493	0.000040055674735	0.000020812450215	0.000036394244281	0.000020546271848
0.000057921243592	0.000028534794000	0.007864560237334	0.007418518043702	0.000018563496046	0.000036007699339
0.000351459567002	0.000021942541170	0.000043357634527	0.009205693880789	0.000017476801811	0.009404221880408
0.000052714442757	0.000081862220538	0.000248480344839	0.000024024502203	0.000026841456905	0.010734858494746
0.000177783018309	0.000021579564705	0.008122038962992	0.000031821179423	0.006990533023303	0.000003917255772
0.000083677656700	0.000028582438727	0.000046226411363	0.000054466052940	0.000015337118891	0.009700639111435
0.000031385038532	0.000086287460976	0.000076286586716	0.000056032653623	0.000518868553315	0.008933825486078
0.000060388535014	0.000038304555040	0.000057631002306	0.000031641627650	0.000054497419721	0.000082520067550
0.000141419029272	0.000047764099170	0.000063635292440	0.007420030328574	0.000069333762702	0.000047383235021
0.000313294951530	0.000090267578608	0.000049205006697	0.000025568669252	0.009281288259902	0.000013678962579
0.000034341846213	0.000062308961154	0.006900391053539	0.007324847194480	0.007263597035711	0.000063852973326
0.000075289357462	0.000046472609789	0.008714078834598	0.008271267919485	0.007209108839412	0.000022482393926
0.000049729881473	0.000109228109483	0.008375364078332	0.000080642630382	0.000016992854890	0.000009619833250
0.000270785348331	0.000085966424718	0.008603132570757	0.000056797894004	0.006372690831045	0.000019265678577
0.000593720960027	0.000115804364691	0.007050597536406	0.000010425791652	0.000010581165444	0.000016178252098
0.000096119480721	0.000029956343472	0.000018570743784	0.007875632349098	0.000108970543463	0.000151085516401
0.000094799862518	0.000020459028405	0.000019905458269	0.000012498682563	0.000078793743898	0.000134256342906
0.000040136336852	0.000020098898347	0.000003500855951	0.000003324143702	0.000032589192817	0.000037409186593
0.000442863875068	0.000039344454409	0.000003592282559	0.007211487399711	0.000103861590537	0.000026550717505
0.000259105798691	0.000032716560315	0.000077889329001	0.000017159331846	0.000018486453692	0.006646920387163
0.000320486253642	0.000103017884412	0.005778400988995	0.007855353215861	0.000120311983645	0.000014520842714
0.000242555650625	0.000131872007287	0.006774251773829	0.000044958317184	0.000864229353353	0.000022310196497
0.000090986455211	0.000153965310448	0.008366292283735	0.006839687457741	0.000007927017952	0.005794883595974
0.000014260239493	0.000052498154088	0.000104148241620	0.007281572917966	0.000019369189305	0.007451890829002
0.000027025093520	0.000029096822423	0.008915654300162	0.000017617871077	0.000102876488065	0.000013818981421
0.000024201906249	0.000014251073296	0.000070094039567	0.009193254403405	0.000035925628531	0.000055717882230
0.000038888345843	0.000126298431464	0.000054613227515	0.000003248781090	0.000020958953541	0.000024987879134
0.000448951560164	0.000037217208581	0.008301430694361	0.006960485505740	0.000057660851294	0.006908280900212
0.001200568536727	0.000151783926269	0.000030819896843	0.007217384464675	0.000060600707489	0.000041544130280
0.000091408273982	0.000251620943803	0.000027494426034	0.008132946556112	0.011394571962556	0.000211006016188
0.000027860710612	0.000025497523362	0.007824256939327	0.000040670215376	0.009770536215087	0.006010922804954
0.000038394148741	0.000095494965019	0.009827281288404	0.000090956333962	0.010095835129499	0.000019014916400
0.000049861153749	0.000138592145814	0.000027778416074	0.007504998270823	0.000056513463122	0.000124322410842
0.000257655792924	0.000043832238299	0.009997120001102	0.000027694969289	0.000733875399823	0.000027035859489
0.000123727198529	0.001605295852397	0.000026901850672	0.009236384065064	0.000012323281236	0.000027781833568
0.000108032884063	0.000604005616827	0.008719978024034	0.007227007814245	0.000111122092292	0.006847158235703
0.000079520718403	0.000033219990238	0.011976316236040	0.008833908895136	0.000012780050689	0.000172455994424
0.000057245192447	0.000112940424720	0.000029524558664	0.000054562304918	0.000012020479329	0.007869299859905
0.000071966749302	0.000051650907906	0.009292818450981	0.009100572028879	0.007322863583358	0.006164302407472
0.000021304502477	0.000107136502636	0.000150829140039	0.000055861408101	0.000053726659389	0.000044286682384
0.000017805263129	0.000081278577122	0.000193001534297	0.000028803916827	0.000012491137989	0.007259177750045
0.000397083843872	0.000015023945346	0.000112717581805	0.008074052819628	0.000020746915725	0.006272167549091
0.001280670018172	0.000029054384393	0.000411865812865	0.007186732430020	0.000019459768277	0.000020419971750
0.000037921444505	0.000051089640201	0.008320502220584	0.007346323775511	0.008515076278038	0.000036214635027
0.000228125608734	0.000146877542576	0.000033249097092	0.006881925408992	0.000018950449294	0.006554225603545
0.001181862099774	0.000218716637306	0.009442811351937	0.008744700611153	0.009056449041524	0.000017351173304
0.000028022741394	0.002778692444485	0.000059891970901	0.000019906049023	0.000010886112397	0.007470068052905
0.000606745951634	0.000044593484590	0.009622425012483	0.008805526863026	0.000035396516652	0.008999481780971
0.000349649203380	0.000019766652494	0.008354506221243	0.008793822067176	0.000020456175881	0.000065875538088
0.000336037474320	0.000038906661864	0.000015332376180	0.000012632825888	0.007888233208855	0.007622053857767
0.000214363272436	0.000325772966575	0.000044165147286	0.000059699629261	0.000029966078879	0.000026734446804
0.000088696184357	0.000064861070320	0.000073569290492	0.007772058562373	0.008416315221328	0.000015633728262
0.000090662881943	0.000060696707650	0.000049559516453	0.000003395072768	0.000111467254384	0.007462360836448
0.000051795410188	0.000043971002670	0.007552567455663	0.000073761922534	0.000018323266794	0.000032435697844
0.000108604218390	0.000048904587285	0.000047838128724	0.000059427437471	0.008598995315656	0.000014074040507
0.000740900481588	0.000089273360391	0.000217447670126	0.000065947036353	0.008295537626620	0.006742607662253
0.000087303942208	0.000105104739495	0.009655707604279	0.008462808528827	0.000012757256754	0.000014303199013
0.000331126825595	0.000039193090731	0.000013722087324	0.000030101034337	0.000020424154076	0.000046868611536
0.000101323182349	0.000028700331889	0.009843211544395	0.000024329978993	0.000022136943445	0.007870468983739
0.000016592771620	0.000088037932015	0.008547853770856	0.009222276402944	0.007468838386906	0.000020171883808
0.000017604228896	0.000183107105689	0.000083773752336	0.000211368192223	0.000048556000141	0.006857795313788
0.000082274986395	0.000037917746555	0.000084946146463	0.008338223517643	0.000009521440988	0.000024376106189
0.000190759949216	0.000019527735552	0.000029323687021	0.000047477806742	0.000034820884368	0.000009715540516
0.000047415709427	0.000069995141713	0.000017579489085	0.000025980958396	0.000014510814988	0.006324752909476
0.000073717733800	0.000032360651206	0.000031772008548	0.000003383672705	0.000041330332325	0.000053615119249
0.000042446357571	0.000078369352177	0.000048902940126	0.000023557375422	0.000114715153877	0.000038779096867
0.000101376505423	0.000056822624022	0.000048909419067	0.000019783427641	0.001346438752931	0.000047565820117
0.000074065555950	0.000040750797341	0.008909041375345	0.000019651794030	0.000559662485313	0.000132550410165
0.000191403275438	0.000032268388967	0.009041686284433	0.000051502527014	0.000053590322321	0.000029764892065
0.000133276259263	0.000198235680906	0.008671428340547	0.008816388040681	0.007146226286568	0.000034138785229
0.000028825833794	0.000063425619709	0.008060695211826	0.008234962278489	0.000049475905079	0.008795484949409
0.000619397884875	0.000150080932995	0.008052657745693	0.007722199354415	0.007210064091071	0.000021286595740
0.000045091890794	0.000056660859307	0.007071655088328	0.000056247697246	0.000004824310671	0.009091541150145
0.000083439310570	0.000599477401995	0.007975794225174	0.000095819612011	0.000035078260834	0.000063801875636
0.000255765758006	0.000154571240249	0.007772412395232	0.000014724353180	0.000024254445708	0.000036436430789
0.000123153972168	0.000097520985361	0.007767060152861	0.000102850489565	0.007619933738721	0.009475126453563
0.000823449311773	0.000239226605825	0.000061442591601	0.000054322812394	0.006116820939499	0.000004753336812
0.000015917506924	0.000043453357408	0.009417061564156	0.000066502975731	0.008495092907937	0.008853276205237
0.000028262790832	0.000040249373365	0.008690929636117	0.000068428688496	0.007816658917051	0.000065463371565
0.000066572923933	0.000026612766751	0.007248141066409	0.000074487879866	0.007906060619390	0.008390229025808
0.000406308696730	0.000034351166331	0.008988882278716	0.006503848242406	0.007120944632435	0.000018809017770
0.000028961294264	0.000030726307193	0.008247892471492	0.009210184415964	0.008669412734136	0.008932635065207
0.000063208102175	0.000014868026391	0.006790809927920	0.006291223876505	0.000016762047890	0.000025017844842
0.000354700533779	0.000047432871552	0.000015013892544	0.000029862429449	0.008763156501321	0.009263994791923
0.000355924940898	0.000073958460581	0.000018909616749	0.009098932457926	0.007448398519172	0.009036501886864
0.000488739953444	0.000022357145953	0.007503991552305	0.000023512247208	0.008392923718593	0.000058318922595
0.000385589313228	0.000062740821848	0.007686318748849	0.000011048198464	0.008583872240593	0.009869427293568
0.000045176012806	0.000070225787805	0.007916810744234	0.000019234491933	0.008822824837098	0.000011742512416
0.000218342261718	0.000040984926068	0.000034975965471	0.000028012379542	0.000027712883801	0.000010963355201
0.000514050237449	0.000017417274950	0.000003445315874	0.000034778821087	0.007886096717006	0.000029292987560
0.000020363923280	0.000026978351465	0.007884486330893	0.000033235934481	0.000038016280326	0.000019852212846
0.000366950672956	0.000635295740347	0.000004943423889	0.006761635596827	0.008451211936375	0.000056191534067
0.000058097177568	0.000163340825576	0.008720930936250	0.000050449740153	0.006667212085648	0.008233273932938
0.000060743020026	0.000069423904998	0.009630301081059	0.009196728572662	0.008546983391637	0.000013162011176
0.000374792700802	0.000202043249460	0.008314255889983	0.000060492155017	0.000014296675157	0.000040361214352
0.000032677368552	0.000028803502614	0.008001960254014	0.000048427760018	0.008431501433632	0.007541484220260
0.000969181987653	0.000047414198012	0.000049189324609	0.000057574825763	0.009656615028065	0.000060233947347
0.000141598225041	0.027655512073936	0.011208579948108	0.000038391723563	0.009261785678695	0.000051237636341
0.000037276071135	0.000652294187671	0.000047581284514	0.000086096514272	0.007726313722305	0.007189244964773
0.000237924316811	0.000080666649533	0.009599717489788	0.000078368103575	0.009323580624472	0.007695406286363
0.000103360724636	0.000124919147736	0.007433105988364	0.000037030993904	0.010053058848782	0.000025438609966
0.000486425807755	0.000099708116238	0.000072165481142	0.000070463903874	0.010086996131324	0.007449241218034
0.000232347601755	0.000038220679528	0.007896168103410	0.000090778048343	0.007588861295469	0.000029301637776
0.000262866511671	0.000282376906479	0.008917412158219	0.000080462133361	0.000020668941996	0.006453596602236
0.000284409450408	0.000040384229714	0.008495348312307	0.008605063022913	0.009779274368661	0.006854467747334
0.000183560497580	0.000182546398455	0.010302172430108	0.007528223103702	0.000033202057803	0.000025583820485
0.000518992380244	0.000019647903760	0.000003374832664	0.008630187726421	0.010521051565186	0.000043477236339
0.000167234479603	0.000027116657387	0.000029170408516	0.000058719717578	0.011251122718442	0.009574016765190
0.000074721533141	0.000035123315621	0.000013769096559	0.000028590142678	0.008906763832096	0.000058504392058
0.000047756297063	0.000014795846950	0.000016374347595	0.007038384234706	0.008683289587051	0.006941026725454
0.000081002048163	0.000062283629684	0.007413884867694	0.000049233454123	0.000011802774086	0.006710527752813
0.000039172869568	0.000078110698253	0.000002959060227	0.000049405777428	0.011900931236299	0.000016614580925
0.000316908581464	0.000052608609074	0.010167807334980	0.000018142538646	0.000008024300646	0.000055311792157
0.000104013388132	0.000447900731943	0.009851077695009	0.000070553371927	0.000048733658726	0.006876752373147
0.000138756450817	0.000337929422678	0.000019405581700	0.000041254879029	0.000055906450561	0.000008928481428
0.000275033772601	0.000097834800409	0.008976115542801	0.000063099269775	0.007958615610100	0.000594801731571
0.000133593990249	0.000031463356316	0.000026800059195	0.000034165882506	0.007575084068981	0.007165967171187
0.000603504966224	0.000035124173087	0.009482386320853	0.000021509558188	0.000063433482103	0.000018325480345
0.000271142254990	0.000117531451222	0.000021108429842	0.008464957427305	0.000122899087493	0.007936999923701
0.000218405512878	0.000046460349090	0.009294285781754	0.000076411664055	0.000048700663990	0.007386886806882
0.000272116503698	0.000011539703805	0.009978648306879	0.000057371696451	0.000016664303295	0.000065319676105
0.000096920629544	0.000072472943776	0.008477743727118	0.000067384606896	0.000018471220992	0.006378843488605
0.000327462819485	0.000141590477203	0.000030122048333	0.000036235415970	0.007767016711857	0.007817086163180
0.000056322554136	0.000063574889837	0.009440227375404	0.000109211002802	0.008370142955272	0.000019259827156
0.000089589852202	0.000032082033557	0.008248130378928	0.000064904746960	0.007433134634503	0.000029656030726
0.000096997615205	0.000059552805728	0.009376842710493	0.000147935301370	0.008647687849660	0.000070684396679
0.000111047018371	0.000071446740052	0.009067769986040	0.000137684334805	0.010440905555548	0.000016822653153
0.000017280471679	0.000025003160577	0.007330464040094	0.000076824343529	0.008642846841964	0.000091940329229
0.000011459702137	0.000017957224973	0.009075319931315	0.000037586121302	0.009645183905005	0.000019400348476
0.000037307596095	0.000022289787759	0.008784423672152	0.000074549218829	0.010705699880179	0.007226285596603
0.000221000721167	0.000055811738440	0.007483690165891	0.000087813014531	0.000010109822348	0.000007511135900
0.000118981279540	0.000062622879282	0.000011587316604	0.000009216539727	0.007720045393700	0.000016089356973
0.000045663867776	0.000116128060259	0.000020525564972	0.000062800006561	0.007055223385649	0.000506878163754
0.000101318215356	0.000019213246964	0.007455078744939	0.000058947572698	0.000141336685721	0.000058952486861
0.000112831298867	0.000045673085546	0.007511533004908	0.000019067543452	0.000030274657269	0.000013189662755
0.000054320086170	0.000047804839325	0.000046362728953	0.000031374502197	0.000076748372128	0.000004073943006
0.000085242923399	0.000059380750146	0.000013668211769	0.000033738557146	0.007261547175956	0.000024330793259
0.000035303299671	0.000057909134942	0.006724255571892	0.006572720620472	0.009311639917656	0.000034300485725
0.000121899218812	0.000051604902377	0.000061689684412	0.006514403706853	0.000060157549426	0.000010865095613
0.000030309518185	0.001088421922368	0.000038080734566	0.007976291267886	0.008414988292541	0.010206504936600
0.000045036695819	0.000061886129260	0.009492328681482	0.000002861276935	0.000028965698125	0.008688976238280
0.000016197003547	0.000044396505677	0.000079587623528	0.000043715321013	0.007868651409046	0.008723229758124
0.000020982485170	0.000039399642985	0.008949309043898	0.000095649587476	0.008126032905344	0.000072014538291
0.000081172268763	0.000026502369813	0.006612887280329	0.007964474996570	0.000062948867610	0.000050815566305
0.000084679319200	0.000090245142593	0.007449626564828	0.000118637020472	0.008129258202993	0.000046547434368
0.000155343364068	0.000074726537481	0.007817428174839	0.006250636421347	0.008479418015947	0.000083642366662
0.000508505090345	0.000041416583341	0.000027824949362	0.000013371031859	0.009783798514421	0.008138616913145
0.000211504648018	0.000051813302323	0.007326991291457	0.007825363617688	0.000018261500645	0.009176800443256
0.000068847328535	0.000109576204390	0.007677633181041	0.000018698552721	0.009421391303386	0.000038109504192
0.000144442318217	0.000014123502337	0.006299791234107	0.008489424901070	0.009976278017834	0.000024303443528
0.000081258441620	0.000141576752997	0.007057170459209	0.008268693613749	0.000029592838721	0.008637716182213
0.000632531114475	0.000084086030153	0.007178321955504	0.000003345132052	0.007851560938951	0.008574769062887
0.000143711080654	0.000046650157796	0.006294526312578	0.008464402992683	0.008447435675946	0.009113311153655
0.000431890416834	0.000263288785071	0.007720530647809	0.007277269999340	0.009447090471520	0.008473717221550
0.000087070306631	0.000071074460243	0.000018983905976	0.007492569118723	0.008831967237826	0.000015072401922
0.000057018524632	0.000056541350782	0.000024340062073	0.007558448119694	0.009390001268127	0.000010454528885
0.000120078490520	0.002892220071091	0.006974682544302	0.006643160816617	0.000033256665289	0.000013032302962
0.000036906134365	0.000029163498111	0.009116150033913	0.000044945341239	0.000015622269727	0.008371038510079
0.000066054235727	0.000025349175078	0.000019274803047	0.000050674585727	0.000011459604353	0.007160207862105
0.000078273475576	0.000055580757050	0.000015780794303	0.000030015832171	0.008183694636277	0.000012477210100
0.000135912086356	0.000329656683467	0.010239305130616	0.000059478700265	0.008649042166481	0.007515158039493
0.000044324927806	0.000039478438015	0.008235110426192	0.008171307282986	0.009760358134073	0.008304253679812
0.000280479899772	0.000014200047810	0.007492623241772	0.000027812923652	0.000011487515074	0.000030483282731
0.000142649974818	0.000232337498699	0.009190247654079	0.007126958210570	0.000012974137187	0.009037299464276
0.000022187188204	0.000018168724002	0.008992723339190	0.008040060609978	0.000020556718744	0.007569831310926
0.000037314526945	0.000017274112384	0.000046459959892	0.000021157449538	0.000015963532471	0.009440584598369
0.000011861639478	0.000021577167234	0.008951959135412	0.006517817195113	0.009218423796520	0.000013208601660
0.000130611437474	0.000018955318851	0.000010003195660	0.000049487479662	0.000013015295078	0.008161102071902
0.000078927169655	0.000065861505991	0.008179487061503	0.006930370268564	0.008459626742579	0.000038552090930
0.000049263049086	0.000111277448263	0.000025338564227	0.000016618128036	0.009470214652303	0.000064304762911
0.000092263485378	0.000257132335283	0.008811955215247	0.000026108309060	0.000017528956292	0.000053740052798
0.000175758323781	0.000210819187877	0.010267726344272	0.006077122755754	0.000119512446475	0.000023351463459
0.000653554173522	0.000417456014889	0.009075604170918	0.000003395161082	0.000016820231948	0.000012074992132
0.000058378248544	0.000084566852862	0.009254810740894	0.008306324858964	0.009872823013659	0.000056159644191
0.000043279348217	0.000023418222741	0.009708171380158	0.007874992156241	0.000040157247032	0.000201184444551
0.000097674983590	0.000030591321006	0.010167798274710	0.000045692167320	0.000030586452677	0.000056788521621
0.000059230151009	0.000132039953941	0.000025749312840	0.008001084757691	0.008684383803752	0.000496996891446
0.000033870774562	0.003453488983348	0.008522149672584	0.000108707657937	0.000031417674402	0.000016272797339
0.000270964462006	0.001742483715365	0.009003405830584	0.008661224821261	0.000013533461134	0.000048513436745
0.000019610046869	0.003599528402346	0.000017929192281	0.000099992098553	0.009789333177574	0.000029529269076
0.000358042385395	0.001991278756871	0.000021141204043	0.000013851943869	0.000017343839561	0.000097615610008
0.000026736425659	0.000101598996575	0.008510110991837	0.000086095679233	0.000030836910785	0.000041268586854
0.000356679235137	0.001739009718873	0.008987975698367	0.000029357927650	0.007276079492501	0.000050589888410
0.000094773605224	0.003340136448413	0.009328523288465	0.007930057709383	0.007969846029387	0.000261209133773
0.000017816089858	0.005116881953246	0.000017691783905	0.008956107614528	0.008613348079716	0.000035292574465
0.000206948729912	0.003528051228494	0.008420826369295	0.008917899405926	0.000030099298742	0.006232896336506
0.000028380163234	0.004761734028076	0.008764166448137	0.000048859106274	0.009247854712501	0.008082847405011
0.000476692882900	0.005234421567031	0.009079385768840	0.008326203458488	0.000042264605008	0.006072817597888
0.000056458770885	0.004799472862625	0.000043284278164	0.000020550156140	0.000063498293395	0.007694560469005
0.000016167623356	0.001575670393518	0.000026375592268	0.000047223722394	0.000018483458215	0.000067147973757
0.000264073464398	0.000035079673998	0.000034018540461	0.009104237820144	0.000006791822753	0.000018343417337
0.000590603767558	0.001885493013019	0.000048759401140	0.000019670808480	0.006804477350914	0.000013693419707
0.000055307650511	0.001495440949560	0.000151971106540	0.000016465289938	0.000096586314587	0.000010562633266
0.002932828064549	0.000066178598968	0.000193056396555	0.000160587624803	0.000039129542410	0.000066652875645
0.000146498896786	0.000678450900792	0.000080834726177	0.000090779322285	0.000037911034244	0.000041235886992
0.000154781955725	0.000079451973297	0.000079051789049	0.000081953159381	0.008139071696363	0.000071407962703
0.000107358468952	0.001705253312644	0.008992745051359	0.000061490058152	0.008041905332360	0.000018790875954
0.000143243523393	0.003444457957355	0.009152932484637	0.000029919665470	0.009257507577964	0.010002745029204
0.000023674991496	0.005717269656134	0.008540760894607	0.000061968547057	0.000049479349134	0.006931359441136
0.000069364678601	0.003121448644686	0.000016359748214	0.000077765406515	0.008374805758535	0.008294058872400
0.000077009577592	0.003366470892853	0.011139632899729	0.000036870825319	0.007365831938591	0.007582125656807
0.000176514583191	0.005240294179608	0.008043285170816	0.000030044128359	0.000012799754280	0.007534848043708
0.000080097544016	0.003159498336071	0.000028148446466	0.000083104948152	0.008547893420249	0.000019366567094
0.000140845493923	0.001751722185195	0.000027894068571	0.000011697879730	0.000030051635781	0.000047040386246
0.000087969972727	0.000051505892850	0.000023812004464	0.000050685149195	0.007882187108035	0.008864265186053
0.000104966634348	0.003381783884094	0.000024678812869	0.000394224626639	0.000017636339466	0.000524401112878
0.000027169109286	0.000213181505240	0.000003327531088	0.000071980767926	0.008668691815817	0.007436144094996
0.000083219014379	0.003241462663823	0.000020159924873	0.000011430488563	0.010526347040852	0.000627689699203
0.000029266424274	0.002253769233574	0.007233370769833	0.000091264807001	0.000146667739386	0.000016518740445
0.000021723796180	0.001503417696188	0.000019799546025	0.000109533493202	0.007604274503344	0.000100244262260
0.000384091874355	0.001571115120202	0.000019600121611	0.000022136027076	0.000010186321575	0.000018498020697
0.000037014187566	0.000090902473063	0.000062188737603	0.000053500172126	0.000031494415815	0.007918409126210
0.000333683997145	0.001620521327864	0.007914449223882	0.000017451508823	0.000070861796125	0.000015324662104
0.000107076471711	0.001670354237616	0.007530726698322	0.007212622634170	0.000018876401400	0.000020101317103
0.000100198756065	0.002977880704541	0.008013829553232	0.000014297958983	0.008862885402734	0.000016942115254
0.000015516691478	0.003401630757254	0.000040124460683	0.000056281418524	0.000031900167141	0.007586718483581
0.000288859875914	0.001546108244281	0.000014029452340	0.000077914686843	0.007630914404564	0.000035923772746
0.000086564130221	0.001609528438481	0.000026510814066	0.000061720062255	0.008872097375361	0.000020226906062
0.000150726135537	0.001813423857593	0.000093835494578	0.000068563037520	0.008998778746686	0.000018129293200
0.000034822797537	0.001866006541504	0.007282517679888	0.000064694023814	0.008873191322867	0.000013833153092
0.000013472615894	0.003253811795439	0.000073364034193	0.000049873408535	0.009282763552072	0.000075656264526
0.000125777660069	0.001899025975044	0.000043097515042	0.000075976614519	0.000018182580108	0.009188124882374
0.000085463893200	0.001890231850422	0.000049640395204	0.000068707935792	0.008805990715118	0.000038266515997
0.000912841719849	0.001809613891062	0.000168649684349	0.000146523308316	0.008322485707833	0.008801153005757
0.000171079580301	0.003670330685221	0.000055608247974	0.000201674793447	0.000060669161286	0.000021233913521
0.000102151271880	0.000102053139306	0.008898488229686	0.000090424461040	0.000077413503285	0.000027483214935
0.000141430745223	0.001839192136165	0.009115031516158	0.000139697564383	0.010148603139403	0.000070985421085
0.000043936618688	0.003923149677250	0.000037754951737	0.000032149386981	0.000008660546587	0.000019103370159
0.000048111940860	0.000028320974831	0.007371812554980	0.000035288840413	0.000021419218920	0.000020063622112
0.000396002816300	0.001499339235457	0.008071522632248	0.000032872142840	0.000020268844168	0.008489369419661
0.000056535927349	0.003402007171043	0.000017300998459	0.000378760273617	0.000010973043243	0.000035327319178
0.000195706398331	0.000099779512369	0.000040601303659	0.000043627188622	0.000008970094812	0.005855433168847
0.000029742451643	0.001228867630854	0.000020861834465	0.000072324898353	0.000015328211780	0.000243961055015
0.000121415209925	0.000076443690251	0.000025713426970	0.000022249555063	0.000019723753024	0.000016044995000
0.000097144326794	0.000041029387997	0.000048477176349	0.000040478215973	0.001212656908412	0.005836155434945
0.000220743794924	0.002448967231537	0.009155571322112	0.000394929347705	0.002448967231537	0.000024624461407
0.000344944487869	0.000141890052623	0.000068358520921	0.000100374271627	0.000141890052623	0.000053882930076
0.002894039365563	0.002894039365563	0.008511928448801	0.000119908344777	0.002894039365563	0.000050281303111
0.000059521208192	0.000059521208192	0.000041574320634	0.000114931420689	0.000059521208192	0.000022057883253
0.000030869261473	0.000030869261473	0.000018774643364	0.000062323445396	0.000030869261473	0.000011509695658
0.000065898273474	0.000065898273474	0.000016760643178	0.000131903866558	0.000065898273474	0.000049030310686
0.000066517944853	0.000066517944853	0.000066517944853	0.000065500503757	0.000066517944853	0.000067535385949
0.000086333240457	0.000086333240457	0.000086333240457	0.000086333240457	0.000086333240457	0.000086333240457
0.000018061626113	0.000018061626113	0.000018061626113	0.000018061626113	0.000018061626113	0.000018061626113
0.000028768082823	0.000028768082823	0.000028768082823	0.000028768082823	0.000028768082823	0.000028768082823
0.000108674835664	0.000108674835664	0.000108674835664	0.000108674835664	0.000108674835664	0.000108674835664
0.000079444152115	0.000079444152115	0.000079444152115	0.000079444152115	0.000079444152115	0.000079444152115
0.008396074752704	0.008396074752704	0.008396074752704	0.008396074752704	0.008396074752704	0.008396074752704
0.007838411822303	0.007838411822303	0.007838411822303	0.007838411822303	0.007838411822303	0.007838411822303
0.008402550932340	0.008402550932340	0.008402550932340	0.008402550932340	0.008402550932340	0.008402550932340
0.009823825195807	0.009823825195807	0.009823825195807	0.009823825195807	0.009823825195807	0.009823825195807

## Sheet: Vib. Sig. (Kurtosis)(Analysis) 
Week 1	Week 2	Week 3	Week 4	Week 5	Week 6
1.4117	1.4144	1.4199	1.4386	1.4244	1.9729
1.3870	1.5933	1.4696	1.4213	1.4428	1.4458
1.3969	1.3507	1.4862	1.4329	1.4307	1.4815
1.3892	1.4168	1.4534	1.4556	1.4210	1.4282
1.4065	1.4222	1.4589	1.4353	1.4366	1.4443
1.4049	1.3936	1.4284	1.4576	1.4496	1.4325
1.4082	1.4189	1.4899	1.4733	1.4102	1.4277
1.4542	1.4165	1.5379	1.4227	1.4367	1.4599
1.4155	1.3950	1.4161	1.4382	1.4549	1.4360
1.4470	1.4132	1.4391	1.4214	1.4277	1.4412
1.4609	1.5248	1.4184	1.4167	1.4238	1.4401
1.4096	1.5319	1.4285	1.4548	1.4436	1.4203
1.3972	1.4809	1.4225	1.4576	1.4305	1.4415
1.4447	1.4139	1.4184	1.4180	1.4764	1.4330
1.3992	1.3809	1.4212	1.4457	1.4465	1.4583
1.3757	1.3465	1.4739	1.4383	1.5400	1.4535
1.4269	1.4220	1.4430	1.4276	1.4132	1.4291
1.4116	1.4312	1.4352	1.4137	1.4064	1.4474
1.3973	1.3637	1.4390	1.4356	1.4200	1.4534
1.3984	1.5692	1.4251	1.4251	1.4244	1.4591
1.3999	1.3654	1.4587	1.4421	1.4367	1.4471
1.3927	1.3949	1.4070	1.4389	1.4307	1.4360
1.4133	1.5073	1.4466	1.4256	1.4513	1.4514
1.3947	1.4382	1.4354	1.4186	1.4397	1.4526
1.4158	1.4032	1.4242	1.4525	1.4475	1.4446
1.4311	1.4461	1.4315	1.4050	1.4893	1.4490
1.4047	1.4920	1.4725	1.4117	1.4392	1.4280
1.3587	1.4434	2.1132	1.4363	1.4496	1.4424
1.3934	1.4252	1.4593	1.4241	1.4132	1.4396
1.5180	1.6980	1.4256	1.4174	1.4186	1.4445
1.3954	2.5792	1.4779	1.4384	1.4081	1.4640
1.4034	1.4403	1.4214	1.4378	1.4307	1.4425
1.4046	1.4207	1.4066	1.4438	1.4210	1.4505
1.4096	1.4271	1.4479	1.4160	1.4340	1.4459
1.3693	1.4369	1.4283	1.4239	1.4549	1.4128
1.3824	1.4092	1.4527	1.4389	1.4203	1.4328
1.4046	2.0996	1.4346	1.4278	1.4344	1.5138
1.4410	1.3823	1.4681	1.4267	1.4306	1.4491
1.3886	1.4901	1.4626	1.4477	1.4307	1.4313
1.3930	1.4398	1.4043	2.0633	1.4588	1.4203
1.4783	1.4277	1.4448	1.5794	1.4432	1.4188
1.3938	1.4403	1.4562	1.4472	1.4391	1.4328
2.1843	1.4099	1.4150	1.5243	1.4304	1.4599
1.4397	1.4006	1.4149	1.4809	1.4566	1.4199
1.4040	1.4419	1.4308	1.4483	1.4467	1.4212
1.3977	1.4131	1.4422	1.4338	1.4106	1.4689
1.3354	1.4242	1.4302	1.4615	1.4339	1.4471
1.3849	1.4466	1.4217	1.4316	1.4124	1.4388
1.3921	1.4252	1.4447	1.4572	1.4316	1.5463
1.4176	1.3880	1.4506	1.4896	1.4272	1.4951
1.4197	1.4420	1.4580	1.4488	1.4344	1.4464
1.5711	1.7830	1.4519	1.4506	1.4272	1.4229
1.4096	1.4017	1.4413	1.4317	1.4320	1.4436
1.4124	1.4375	1.4452	1.4272	1.4329	1.4267
1.4014	1.4393	1.4278	1.4358	1.4262	1.4291
1.3919	1.4027	1.4378	1.4472	1.4430	1.4384
1.4036	1.4565	1.4501	1.4330	1.4189	1.4415
1.3989	1.4481	1.4291	1.4447	1.4393	1.4464
1.4260	1.4312	1.4303	1.4236	2.1106	1.4483
1.4529	1.4292	1.4222	1.4217	1.4736	1.4247
1.4011	1.3938	1.4300	1.4403	1.4522	1.4270
1.6918	1.5164	1.4755	1.4176	1.4229	1.4515
1.3966	1.6951	1.4507	1.4514	1.4386	1.4565
1.3917	1.3810	1.4144	1.4331	1.4694	1.4482
1.4585	1.4118	1.4324	1.4488	1.4383	1.4449
1.3747	1.4324	1.4392	1.5472	1.4365	1.4267
1.3765	1.3707	1.4363	1.4559	1.4215	1.4471
1.4569	1.3587	1.4328	1.4236	1.4125	1.4437
1.3756	1.6177	1.4497	1.4099	1.4376	1.4311
1.3834	1.4583	1.4281	1.4213	1.4343	1.4210
1.3960	1.3930	1.4472	1.4218	1.4268	1.4342
1.3725	1.3647	1.4434	1.4802	1.4230	1.4166
1.3584	1.5012	1.3899	1.4369	1.4352	1.4402
1.4114	1.4251	1.4582	1.4656	1.4381	1.4142
1.3730	1.3990	1.4392	1.4498	1.4509	1.4558
1.3826	1.4090	1.4224	1.4278	1.4398	1.4393
1.4059	1.4361	1.4291	1.4177	1.4115	1.4607
1.3968	1.3987	1.4241	1.4264	1.4437	1.4480
1.3631	1.3030	1.4368	1.4297	1.4382	1.4622
1.3956	1.3640	1.4546	1.4261	1.5103	1.4418
1.4197	1.4154	1.4115	1.4353	1.4168	1.4559
1.3830	1.4498	1.4121	1.4403	1.4385	1.4503
1.3858	1.6773	1.4084	1.4630	1.4252	1.4359
1.4517	1.4303	2.0191	1.4384	1.4589	1.6278
1.4155	1.4139	1.5046	1.4206	1.4095	1.4461
1.4198	1.9901	1.4491	1.5543	1.4632	1.3986
1.3592	2.5198	1.9482	1.4271	1.4333	1.4584
1.3956	1.4181	1.4310	1.4350	1.4363	1.4658
1.3897	1.3985	1.4088	1.4132	1.5081	1.4545
1.4074	1.4426	1.4370	1.4363	1.4105	1.4352
1.3939	1.5007	1.4546	1.4502	1.4578	1.4266
1.3718	1.5192	1.4559	1.4402	1.4434	1.4372
1.4043	1.4099	1.4318	1.4174	1.4552	1.4333
1.3827	1.4162	1.4183	1.4119	1.4201	1.4306
1.3627	1.4085	1.4278	1.4664	1.4342	1.4157
1.4085	1.3788	1.4181	1.4129	1.4476	1.4366
1.3928	1.6340	1.4451	1.4405	1.5111	1.4582
1.3843	1.4551	1.4429	1.4406	1.4160	1.4260
1.3881	1.4610	1.4346	1.4254	1.4490	1.4490
1.3776	1.3942	1.4238	1.4352	1.4278	1.4331
1.4065	1.4109	1.4234	1.4364	1.4152	1.4356
1.3951	1.3829	1.4377	1.4367	1.4241	1.4513
1.4406	1.4533	1.4254	1.4272	1.4130	1.4272
1.4056	1.5351	1.4158	1.4258	1.4336	1.4437
1.3899	1.3949	1.4382	1.4485	1.4128	1.4223
1.3950	1.4092	1.4357	1.4526	1.4130	1.4344
1.3879	1.4371	1.4616	1.4259	1.4152	1.4197
1.3709	1.4578	1.4490	1.4156	1.4480	1.4045
1.3716	1.4521	1.4654	1.4480	1.5248	1.4407
1.4106	1.3965	1.3865	1.4421	1.4309	1.4456
1.3934	1.4164	1.4361	1.4457	1.4292	1.4604
1.4171	1.6040	1.4209	1.4580	1.4354	1.4552
1.3912	1.3979	1.4275	1.4196	1.4203	1.4632
1.3957	1.2863	1.4508	1.4969	1.4469	1.4581
1.4064	1.4733	1.4158	1.6138	1.4044	1.4396
1.3864	1.3953	1.4368	1.5526	1.4395	1.4351
1.3982	2.6810	1.4631	1.4374	1.4405	1.4418
1.3886	1.4197	1.4323	1.4083	1.4138	1.4275
1.3888	1.5648	1.4345	1.4476	1.4142	1.4281
1.3941	2.3558	1.4660	1.4316	1.5502	1.4526
1.4233	1.3908	1.4659	1.4109	1.6199	1.4688
1.3835	1.4303	1.4207	1.4492	2.3270	1.4425
1.3865	1.4448	1.4304	1.4318	1.4368	1.4455
1.3970	1.4035	1.4152	1.4498	1.4462	1.4349
1.3816	2.0750	1.4403	1.4251	1.4413	1.4432
1.3513	1.3949	1.4184	1.4807	1.4124	1.4537
1.3723	1.4384	1.4068	1.4355	1.4238	1.4329
1.3980	1.4590	1.4256	1.4368	1.4360	1.4288
1.3850	1.4257	1.4062	1.4482	1.4589	1.4531
1.3694	1.4232	1.4373	1.4750	1.4000	1.4420
1.3636	1.3891	1.4105	1.4515	1.4025	1.4486
1.3374	1.4167	1.4555	1.4530	1.4443	1.4451
1.3902	1.3984	1.4038	1.4482	1.4404	1.4682
1.3960	1.3920	1.5401	1.4228	1.4521	1.4502
1.3852	1.4096	1.4081	1.4552	1.4610	1.4332
1.3922	1.4058	1.4273	1.4612	1.4208	1.4452
1.4057	1.3829	1.4436	1.4466	1.4366	1.4165
1.4591	1.4435	1.4337	1.5016	1.4130	1.4200
1.3768	1.4066	1.4330	1.4226	1.4377	1.4332
1.4033	1.4015	1.4268	1.4397	1.4329	1.4369
1.4662	1.3599	1.4391	1.4617	1.4334	1.4306
1.3928	1.4197	1.4236	1.4428	1.6674	1.4448
1.3981	1.3965	1.4607	1.4405	2.1680	1.4291
1.3613	1.4673	1.4800	1.4654	2.0746	1.4215
1.4118	1.4072	1.4407	1.4374	1.5254	1.4417
1.3781	1.4412	1.4238	1.4321	1.4368	1.4290
1.3720	1.4423	1.4518	1.5054	1.4158	1.4132
1.3987	1.6670	1.4441	1.4364	1.4388	1.4220
1.3705	1.6149	1.4419	1.4144	1.4131	1.4445
1.3749	1.6972	1.5460	1.4606	1.4319	1.4271
1.3940	1.9676	1.4295	1.4178	1.4386	1.4679
1.3777	1.4022	1.4444	1.4434	1.4411	1.4906
1.3906	1.5041	1.4462	1.4470	1.4524	1.4627
1.4254	1.4888	1.4093	1.4243	1.4596	1.5037
1.3930	2.4052	1.4490	1.4539	1.4475	1.8189
1.4120	1.4722	1.4401	1.4342	1.4440	1.4182
1.3993	1.4467	1.4439	1.4421	1.4631	1.4279
1.3783	1.7091	1.4293	1.4228	1.4533	1.4351
1.3715	1.4140	1.4291	1.4261	1.4939	1.4626
1.4747	1.6143	1.4140	1.4301	1.4570	1.4349
1.3955	1.4094	1.4400	1.4586	1.8422	1.4339
1.3869	1.4393	1.4418	1.4163	1.4427	1.4271
1.3863	1.5253	1.4238	1.4605	1.4708	1.4548
1.3619	1.4471	1.4416	1.4134	1.4716	1.4247
1.3735	1.4351	1.4872	1.4545	1.4526	1.4492
1.3781	1.4109	1.4315	1.4402	1.4242	1.4362
1.3810	1.4078	1.4700	1.4753	1.4350	1.4114
1.4597	1.4022	1.4250	1.4260	1.4530	1.4395
3.0983	1.4290	1.4236	1.4237	1.4505	1.4502
1.3770	1.4102	1.4403	1.4276	1.4530	1.4263
1.3680	1.4371	1.4372	1.4408	1.4475	1.4357
1.4159	1.4454	1.4488	1.4194	1.4198	1.4818
1.3847	2.1016	1.3957	1.4264	1.4326	1.4248
1.3901	1.3825	1.4389	1.4439	1.4208	1.4686
1.3746	1.4565	1.4410	1.4462	1.4396	1.4348
1.4118	1.7759	1.4377	1.4155	1.4297	1.4602
1.3742	1.4854	1.4349	1.4367	1.4338	1.4337
1.3959	2.4251	1.4552	1.4660	1.4335	1.4492
1.3927	1.4034	1.4644	1.4518	1.4326	1.4145
1.3997	1.6327	1.4213	1.4212	1.4635	1.4320
1.4071	1.4952	1.4365	1.4543	1.4554	1.4388
1.3353	1.4138	1.4409	1.5303	1.4523	1.4482
1.3862	1.4408	1.4350	1.4262	1.4242	1.4299
1.3879	1.3731	1.4604	1.4526	1.4491	1.4334
1.4881	1.4039	1.4339	1.4409	1.4490	1.4427
1.4069	1.5082	1.4326	1.4356	1.4355	1.4455
1.4402	1.4527	1.5350	1.4219	1.4638	1.4217
1.3819	1.5486	1.4298	1.4468	1.4385	1.4205
1.4061	1.4430	1.4377	1.4299	1.4567	1.4490
1.3832	1.4261	1.4718	1.4386	1.4201	1.4528
1.4884	1.4378	1.4225	1.4533	1.4090	1.9744
1.3947	2.1754	1.4114	1.4504	1.4541	1.4424
1.4243	1.4267	1.4611	1.4151	1.4520	1.4158
2.0423	1.4314	1.4738	1.4428	1.4521	1.4309
1.3564	1.4182	1.4440	1.4310	1.4419	1.4584
1.3573	1.4338	1.4891	1.4328	1.4518	1.4323
1.3887	1.4581	1.4640	1.4469	1.9437	1.4284
1.4378	1.4405	1.4376	1.4269	1.4223	1.4351
1.4046	1.4428	1.4577	1.4330	1.4438	1.4407
1.3730	2.4535	1.4185	1.4099	1.4069	1.5157
1.2974	1.4088	1.4436	1.4356	1.4320	1.4531
1.4853	1.4997	1.4560	1.4659	1.4310	1.4673
1.3845	1.4190	1.4264	1.4410	1.4546	1.4522
1.4161	1.4443	1.4213	1.4289	1.4234	1.4463
1.3983	1.4297	1.4253	1.4564	1.4486	1.4500
1.4023	1.4518	1.4528	1.4554	1.4488	1.4058
1.3693	2.1100	1.4129	1.4494	1.4137	1.4401
1.5567	1.4146	1.4573	1.5479	1.4289	1.4607
1.3887	1.4057	1.4518	1.4398	1.4310	1.4178
1.4046	1.4131	1.4230	1.4494	1.4545	1.4491
1.3625	1.4225	1.4389	1.4452	1.4262	1.4476
1.3880	1.4307	1.4258	1.4562	1.4552	1.4018
1.3852	1.4032	1.4623	1.4711	1.4340	1.4405
1.3762	1.4275	1.4639	1.4397	1.3933	1.4380
1.3440	1.4116	1.4312	1.4219	1.4411	1.4384
1.4132	1.3922	1.4220	1.4114	1.4536	1.4107
1.3832	1.4415	1.4181	1.4331	1.4111	1.4368
1.3951	2.3709	1.4087	1.4157	1.4731	1.4218
1.3934	1.4303	1.4829	2.6444	1.4477	1.4383
1.4028	1.4182	1.4323	1.4657	1.4256	1.4281
1.3949	1.4721	1.4458	1.4052	1.4332	1.4150
1.3755	1.5339	1.4253	1.4353	1.4269	1.4361
1.3615	1.4709	1.4290	1.4306	1.4592	1.4185
1.3839	1.4123	1.4477	1.6015	1.4331	1.4298
1.3704	1.5011	1.4569	2.1233	1.4699	1.4265
1.3840	1.4034	1.4555	1.4297	1.4436	1.4730
1.4010	1.4551	1.4380	1.4137	1.4619	1.4247
1.3794	1.4062	1.4246	1.4453	1.4410	1.4299
1.3726	1.4084	1.4565	1.4491	1.4372	1.4330
1.3663	1.4734	1.4393	1.4422	1.4556	1.4136
1.3949	1.3994	1.4329	1.4464	1.4450	1.4385
1.4064	1.9400	1.4184	1.4138	1.4202	1.5110
1.3812	1.4468	1.4264	1.4168	1.4315	1.4283
1.3758	1.4166	1.4089	1.4401	1.4304	1.4405
1.3983	1.4108	1.4360	1.4355	1.4082	1.4274
1.3869	1.4481	1.4093	1.4876	1.4348	1.4137
1.3969	1.3865	1.4650	1.4415	1.4433	1.4471
1.4009	1.4652	1.4674	1.4249	1.4378	1.6167
1.3973	1.3392	1.4267	1.4278	1.4912	1.4299
1.3760	1.4206	1.4538	1.4353	1.4554	1.4437
1.4615	1.4337	1.4762	1.3930	1.4371	1.4899
1.3001	1.4216	1.4127	1.4464	1.4197	1.4240
1.3039	1.4320	1.4437	1.4207	1.4253	1.5531
1.2952	1.4151	1.4390	1.4364	1.4210	1.4661
1.5027	1.6741	1.4243	1.4424	1.4474	1.4380
1.4895	1.4602	1.4380	1.5375	1.4273	1.4362
1.4491	1.4049	1.4309	2.2160	1.4412	1.4178
1.8439	1.4037	1.4825	1.4554	1.4256	1.4262
1.3988	1.6061	1.4474	1.4454	1.4261	1.4784
1.3823	1.8621	1.4197	1.4158	1.4176	1.4903
1.4065	1.4394	1.4081	1.4245	1.4368	1.6568
1.3794	1.4647	1.4287	1.4966	1.4450	1.4389
1.3066	1.4515	1.4077	1.4433	1.4215	1.4264
1.3062	1.4303	1.4393	1.4168	1.4284	1.4249
1.4183	1.4848	1.4201	1.4360	1.4324	1.4192
1.3966	1.3650	1.4252	1.4141	1.4375	1.4507
1.3836	1.4607	1.4283	1.4307	1.4430	1.4567
1.3457	1.4583	1.4385	1.4433	1.4320	1.4423
1.3046	1.4269	1.4191	1.4530	1.4254	1.4230
1.3960	1.9693	1.4524	1.4325	1.4220	1.4381
1.3877	1.4350	1.4495	1.4266	1.4152	1.4510
1.3728	1.3973	1.4374	1.4322	1.4297	1.5418
1.3972	1.4439	1.4443	1.4779	1.4490	1.4405
1.3836	1.6148	1.4142	1.4713	1.4136	1.4278
1.3848	1.4155	1.4370	1.4339	1.4233	1.4398
1.4600	1.3952	1.4397	1.4615	1.4561	1.4235
1.3666	1.5984	1.4180	1.4496	1.4423	1.4291
1.3802	1.4374	1.4650	1.4286	1.4295	1.4229
1.3813	1.4270	1.4251	1.4319	1.4309	1.4224
1.3865	1.4032	1.4513	1.4369	1.4441	1.4489
1.4451	1.4575	1.4411	1.4371	1.4777	1.4539
1.3974	1.4196	1.4434	1.4650	1.4314	1.4626
1.3790	1.4614	1.4547	1.4375	1.4151	1.4591
1.3653	1.4401	1.4438	1.4605	1.4309	1.4404
1.4324	1.4232	1.4155	1.4307	1.4366	1.4396
1.3786	1.9776	1.4693	1.4232	1.4436	1.4264
1.3986	1.4293	1.5265	1.4197	1.4282	1.4187
1.4100	1.4451	1.4107	1.4620	1.4426	1.4502
1.3892	1.5102	1.4306	1.4147	1.4250	1.4367
1.3217	1.4292	1.4456	1.4253	1.4586	1.4310
1.3669	1.4180	1.4488	1.4443	1.4408	1.4611
1.3820	1.4109	1.4130	1.4470	1.4297	1.3908
1.4034	2.1875	1.4629	1.4453	1.4185	1.4244
1.3751	1.4246	1.4553	1.4306	1.4164	1.4243
1.3826	1.4354	1.4186	1.4516	1.4410	1.4283
1.3588	1.4188	1.4251	1.4498	1.4161	1.9195
1.3622	1.4704	1.4260	1.4325	1.4265	1.4292
1.3546	1.4540	1.4209	1.4252	1.5047	1.4308
1.3757	1.4136	1.4440	1.4345	1.4508	1.4192
1.3895	1.4168	1.4092	1.4500	1.4126	1.4261
1.3763	1.4634	1.4402	1.4881	1.4328	1.4576
1.3341	1.4314	1.4194	1.4040	1.4270	1.4084
1.3678	1.4582	1.4050	1.5099	1.4301	1.4540
1.3857	1.4139	1.4275	1.4547	1.4356	1.4463
1.3764	1.4283	1.4633	1.4238	1.4263	1.5156
1.3748	1.4146	1.4393	1.4164	1.4227	1.4275
1.3728	1.3769	1.4318	1.4434	1.4654	1.4528
1.3770	1.4396	1.4153	1.4453	1.4243	1.4945
1.3788	1.4348	1.4422	1.4305	1.4141	1.4423
1.3787	1.4340	1.4141	1.4291	1.4202	1.4595
1.3935	1.4205	1.5195	1.4259	1.4308	1.4062
1.5168	1.4232	1.4206	1.4254	1.4320	1.4194
1.3851	1.4316	1.4370	1.4289	1.4613	1.4462
1.3440	1.4229	1.4237	1.4338	1.4559	1.4260
1.3877	1.4419	1.4177	1.4531	1.5328	1.4152
1.4066	1.4299	1.4566	1.4355	1.4216	1.4461
1.3761	1.3893	2.6751	1.4110	1.4329	1.4367
1.3880	1.4119	1.4597	1.4346	1.4422	1.4234
1.3865	2.1307	1.4432	1.4433	1.4203	1.4226
1.3920	1.4432	1.4457	1.4606	1.4352	1.4224
1.4021	1.4101	1.4407	1.4328	1.4476	1.4419
2.2190	1.4554	1.4259	1.4306	1.4472	1.4277
1.3900	1.4229	1.4609	1.4466	1.4541	1.4318
1.3968	1.4350	1.4315	1.4379	1.4416	1.5812
1.3971	1.4246	1.4338	1.4052	1.4467	1.4720
1.3527	1.4387	1.4217	1.4343	1.4350	1.4488
1.3746	1.4125	1.4046	1.4551	1.4189	1.4627
1.3846	1.4117	1.5038	1.4339	1.4526	1.5165
1.3666	1.3974	1.4749	1.4332	1.4414	1.4415
1.3794	1.4361	1.4397	1.4372	1.4507	1.4403
1.3892	1.3646	1.4175	1.4517	1.4335	1.4223
1.3699	1.4831	1.4148	1.4359	1.4258	1.4251
1.3923	1.4330	1.4129	1.4626	1.4272	1.4995
1.3807	1.4352	1.4251	1.4165	1.4364	1.4444
1.4051	1.4384	1.4179	1.4205	1.4298	1.4323
1.3916	1.4252	1.4150	1.4309	1.4246	1.4124
1.3956	1.4266	1.4217	1.4093	1.4300	1.4235
1.3800	1.4679	1.4298	1.4459	1.4274	1.4336
1.3608	1.4248	1.4878	1.4252	1.4160	1.4344
1.3790	1.5570	1.4805	1.4313	1.4399	1.4219
1.4026	1.3904	1.5027	1.4184	1.4417	1.4160
1.3346	1.4433	1.6327	1.3945	1.4623	1.4392
1.4604	1.4460	1.4374	1.4322	1.4316	1.4387
1.3844	1.4122	1.4051	1.4362	1.4493	1.4446
1.3947	1.4146	1.4420	1.4418	1.4211	1.4464
1.3881	1.4116	1.4255	1.4330	1.4237	1.4374
1.4851	1.4205	1.4340	1.4381	1.4234	1.4449
1.3793	1.4581	1.5048	1.4226	1.4290	1.4456
1.3791	1.4250	1.4154	1.4468	1.4406	1.4009
1.3272	1.4393	1.4117	1.4432	1.4373	1.4266
1.4235	1.4051	1.4392	1.4274	1.4451	1.4352
1.3812	1.3991	1.4697	1.4304	1.4453	1.4763
1.3979	1.4076	1.4606	1.4305	1.4498	1.4555
1.3700	1.4398	1.4307	1.4303	1.4173	1.4761
1.4272	1.5122	1.4235	1.4522	1.4054	1.4183
1.3649	1.4106	1.4221	1.4282	1.4564	1.4387
1.3261	1.5755	1.4115	1.4331	1.4294	1.4144
1.4022	1.7768	1.4217	1.4401	1.4573	1.4319
1.3845	1.4166	1.4704	1.4200	1.4473	1.4535
1.3160	1.4277	1.4123	1.4616	1.4337	1.4382
1.4041	1.4488	1.4121	1.4544	1.4275	1.4213
1.3723	1.5090	1.4254	1.4147	1.4267	1.4232
1.4095	1.4626	1.4393	1.4057	1.4596	1.4243
1.6222	1.4122	1.4963	1.4524	1.4234	1.4406
1.4051	1.4178	1.4353	1.4605	1.4491	1.4031
1.3842	1.6086	1.4323	1.4154	1.4254	1.4361
1.3723	1.4965	1.4174	1.5616	1.4741	1.4313
1.3780	1.4216	1.4546	1.8922	1.4247	1.4134
1.3657	1.4360	1.4361	1.4213	1.4339	1.4116
1.4284	1.4290	1.4246	1.4387	1.4190	1.4110
1.3517	1.4206	1.4034	1.4129	1.4333	1.4167
1.3755	1.3990	1.4247	1.4589	1.4563	1.4622
1.3831	1.4344	1.4419	1.4180	1.4564	1.4263
1.3950	1.3841	1.4472	1.4197	1.4320	1.3992
1.3763	1.4294	1.4276	1.4231	1.4106	1.4595
1.3653	1.4135	1.4501	1.4715	1.4621	1.4238
1.3821	1.4036	1.4213	1.4231	1.4656	1.4379
1.3891	1.3602	1.4083	1.4100	1.4456	1.4173
1.3849	1.4017	1.4336	1.4464	1.4473	1.4147
1.3951	1.4222	1.4325	1.4283	1.4234	1.4289
1.3860	1.4398	1.4495	1.4576	1.4519	1.4155
1.4041	1.4014	1.4330	1.4476	1.4400	1.4567
1.3805	1.4424	1.4571	1.4235	1.4500	1.4446
1.3824	1.4145	1.4448	1.4502	1.4548	1.4606
2.0933	1.4491	1.4394	1.4897	1.4411	1.4075
1.4126	1.3963	1.4304	1.4382	1.4317	1.4817
1.4167	1.6623	1.4345	1.4465	1.4321	1.5762
1.3831	1.4170	1.4590	1.4548	1.4259	1.4431
1.3939	1.4073	1.4398	1.6016	1.4517	1.4347
1.3719	1.4022	1.4289	1.5485	1.4228	1.4514
1.3319	1.4057	1.4334	1.4567	1.4229	1.4244
1.3857	1.4196	1.4268	1.4297	1.4652	1.4084
1.3912	1.4110	1.4149	1.4272	1.4429	1.4385
1.3881	1.4460	1.4148	1.4350	1.4218	1.4064
1.3929	1.4055	1.4491	1.4253	1.4607	1.4474
1.3828	1.3903	1.4184	1.4104	1.4626	1.4687
1.3883	1.4102	1.4471	1.4245	1.4436	1.4415
1.4502	1.3979	1.4645	1.4502	1.4299	1.4300
1.3946	1.3805	1.4214	1.4453	1.4155	1.4135
1.4587	1.3937	1.5335	1.4521	1.4349	1.4279
1.3731	1.3676	1.4610	1.4256	1.4424	1.4324
1.3868	1.4063	1.4432	1.4225	1.4378	1.4140
1.4067	1.4040	1.4146	1.4305	1.4447	1.4254
1.4026	1.4043	1.4317	1.4541	1.4515	1.4131
1.3932	1.3813	1.4051	1.4396	1.4080	1.4136
1.3939	1.4005	1.4188	1.4304	1.4486	1.4368
1.3751	1.4081	1.4212	1.4374	1.4306	1.4360
1.3884	1.3873	1.4112	1.4127	1.4319	1.4171
1.4136	1.4000	1.4600	1.4275	1.4291	1.4351
1.3319	1.4228	1.4081	1.4363	1.4540	1.4360
1.4200	1.4072	1.4184	1.4697	1.4326	1.4420
1.3752	1.3607	1.4678	1.4540	1.4287	1.4175
1.3964	1.4105	1.4403	1.4267	2.0943	1.4257
1.3816	1.3927	1.4435	1.4331	1.4222	1.4521
1.3827	1.3983	1.4300	1.4455	1.4205	1.4223
1.4205	1.3920	1.4334	1.4535	1.4081	1.4153
1.4439	1.4022	1.4261	1.4391	1.4584	1.4290
1.4446	1.2954	1.4251	1.4512	1.4310	1.4447
1.4048	1.4265	1.4238	1.4317	1.4325	1.4742
1.4089	1.4243	1.4523	1.4099	1.4471	1.4450
1.4400	1.4505	1.4160	1.4301	1.4168	1.4246
1.4062	1.4494	1.4270	1.6871	1.4286	1.4413
1.4060	1.4420	1.4657	1.4444	1.4704	1.5239
1.4052	1.4451	1.4436	1.4391	1.4143	1.7868
1.4227	1.5803	1.4159	1.4547	1.4317	1.4320
1.4121	1.4796	1.4520	1.4531	1.4292	1.4139
1.4349	1.4631	1.4466	1.4222	1.4100	1.4352
1.4128	1.4309	1.4350	1.5898	1.4395	1.4312
1.3808	1.4910	1.4411	1.4368	1.4272	1.4353
1.4043	1.4152	1.4265	1.4515	1.4440	1.4571
1.4014	1.4267	1.4177	1.4468	1.4146	1.4208
1.4418	1.4437	1.4567	1.4053	1.4202	1.4328
1.4024	1.4307	1.4438	1.4348	1.4514	1.4488
1.4275	1.5260	1.4242	1.4299	1.4403	1.4167
1.3940	1.4266	1.4429	2.2904	1.4400	1.4231
1.4302	1.4460	1.4581	1.4612	1.4103	1.4326
1.4152	1.4229	1.4432	1.4569	1.4227	1.4513
1.4493	1.4395	1.4272	1.4368	1.4468	1.4336
1.4263	1.4325	1.4157	1.4290	1.4402	1.4344
1.4083	1.4088	1.4381	1.4197	1.4536	1.4451
1.4037	1.3864	1.4443	1.4400	1.4544	1.4359
1.3977	1.4215	1.4401	1.4486	1.4687	1.4266
1.4131	1.4781	1.4337	1.4226	1.4785	1.4349
1.4310	1.3942	1.4359	1.4397	1.4752	1.4128
1.4188	1.3733	1.4442	1.4158	1.4104	1.4326
1.3977	1.4187	1.4080	1.4250	1.4545	1.4399
1.4108	1.4306	1.4518	1.4598	1.4498	1.3973
1.4154	1.5524	1.4617	1.4121	1.4459	1.4313
1.4515	1.4217	1.4323	1.4325	1.4392	1.4280
1.4209	1.3996	1.4288	1.4405	1.4368	1.4320
1.4163	1.4358	1.4268	1.4609	1.4402	1.4405
1.3704	1.4338	1.4260	1.4223	1.4356	1.4183
1.3497	1.3995	1.4339	1.4702	1.4498	1.4200
1.4199	1.4377	1.3954	1.4427	1.4316	1.4310
1.4087	1.4275	1.4548	1.4329	1.4239	1.4152
1.4303	1.4870	1.4315	1.4587	1.4283	1.4358
1.3676	1.4368	1.4387	1.4227	1.8186	1.4485
1.4286	1.4229	1.4487	1.4974	1.4453	1.4234
1.4164	1.4042	1.4190	1.4227	1.4381	1.4388
1.4369	1.4736	1.4403	1.4579	1.4475	1.4299
1.3597	1.4252	1.4349	1.4149	1.4390	1.4465
1.4180	1.3872	1.4213	1.4230	1.4188	1.4367
1.4234	1.4171	1.4303	1.4349	1.4249	1.4440
1.4478	1.4136	1.4407	1.4443	1.4629	1.4459
1.3907	1.4516	1.4286	1.4626	1.4172	1.4480
1.4149	1.4247	1.4350	1.4449	1.4252	1.4148
1.4092	1.4585	1.5355	1.4452	1.4112	1.4344
1.4127	1.4969	1.4186	1.4168	1.4210	1.4461
1.4373	1.4110	1.4147	1.3972	1.4480	1.4592
1.4304	1.4536	1.4468	1.4447	1.4334	1.4428
1.4300	1.4541	1.4268	1.4588	1.4160	1.4494
1.3909	1.4588	1.4398	1.4462	1.4203	1.4674
1.3883	1.4429	1.4346	1.4133	1.4370	1.4228
1.4073	1.4268	1.4364	1.4499	1.4473	1.4401
1.9793	1.5430	1.4244	1.4111	1.4486	1.4336
1.4260	1.4476	1.4151	1.4157	1.4456	1.4362
1.4342	1.3872	2.4008	1.4245	1.4287	1.4438
1.4274	1.4351	1.9567	1.4442	1.4319	1.4306
1.4188	1.4469	1.8499	1.4430	1.4050	1.4196
1.4056	1.3540	1.7845	1.4572	1.4969	1.4336
1.4194	1.4296	1.5328	1.4157	1.4069	1.4426
1.4122	1.4516	1.6106	1.4116	1.4480	1.4377
1.4128	1.4494	1.5503	1.4175	1.4361	1.4343
1.4305	1.3991	1.7562	1.4179	1.4342	1.4262
1.4352	1.4433	1.5911	1.4551	1.4369	1.4097
1.4257	1.4203	1.5518	1.4351	1.4421	1.4352
1.4129	1.4238	1.6386	1.4490	1.4927	1.4462
1.4036	1.3664	1.4995	1.4202	1.4525	1.4411
1.4061	1.4540	2.2423	1.4213	1.4545	1.4366
1.4163	1.4557	2.8227	1.4263	1.4597	1.4211
1.4327	1.4383	2.3319	1.4438	1.4576	1.4417
1.4434	1.6749	3.0977	1.4426	1.5704	1.4155
1.4033	1.4453	3.2707	1.4215	1.4349	1.4168
1.4235	1.4437	2.8506	1.4460	1.4410	1.4231
1.3920	1.4484	3.1726	1.4236	1.4341	1.4463
1.3849	1.4262	3.0425	1.4236	1.4320	1.4161
1.4388	1.4089	2.2878	1.4376	1.4342	1.4396
1.4189	1.4536	2.7084	1.4361	1.4372	1.4404
1.5033	1.4650	1.5731	1.4355	1.4151	1.4377
1.4106	1.4363	1.4969	1.4018	1.4444	1.4560
1.4171	1.4560	1.5566	1.4333	1.4399	1.4267
1.4214	1.4291	2.7102	1.4718	1.4058	1.4306
1.4060	1.3990	1.4519	1.6373	1.4155	1.4253
1.4106	1.3992	1.5212	1.4122	1.4596	1.4171
1.4261	1.4335	1.7832	1.4172	1.4415	1.4334
1.4070	1.4241	2.8336	1.4490	1.4472	1.4362
1.4110	1.4316	2.8195	1.4297	1.4388	1.4334
1.4039	1.4367	3.0350	1.4333	1.4225	1.4664
1.3877	1.4339	2.3502	1.4304	1.4198	1.4387
1.3833	1.4916	2.4180	1.4411	1.4307	1.4286
1.4029	1.5739	2.6447	1.4426	1.4326	1.4398
1.4425	1.3833	3.0242	1.4367	1.4356	1.4072
1.4130	1.4108	1.4676	1.4110	1.4363	1.4349
1.4212	1.4254	1.4528	1.4429	1.4281	1.4137
1.3723	1.5176	1.4455	1.4588	1.4607	1.4447
1.4249	1.4328	1.4529	1.4460	1.4323	1.4463
1.4185	1.4464	1.7990	1.4472	1.4333	1.4359
1.4184	1.3692	1.4703	1.4208	1.4150	1.4267
1.4031	1.7344	1.4502	1.4265	1.4308	1.4338
1.4079	1.4530	1.4646	1.4644	1.4421	1.4364
1.3972	1.3920	1.9549	1.4354	1.4178	1.4162
1.4215	1.4291	1.4381	1.4366	1.4205	1.4346
1.4195	2.0098	1.4513	1.4228	1.4107	1.4379
1.4281	1.4060	1.4917	1.4224	1.4398	1.3995
1.4086	1.4455	1.4674	1.4481	1.4546	1.4193
1.3848	1.3925	1.4436	1.4374	1.4302	1.4558
1.3748	1.4146	1.4518	1.4261	1.4446	1.4067
1.3810	1.4236	1.4467	1.4394	1.4610	1.4506
1.3848	1.4458	1.4459	1.4275	1.4802	1.4406
1.4136	1.4408	1.4277	1.4225	1.4626	1.4183
1.3996	1.4382	1.4767	1.4309	1.4228	1.4153
1.4344	1.3953	1.4259	1.4392	1.4195	1.4328
1.4269	1.4779	1.4258	1.4386	1.5917	1.4168
1.3957	1.4188	1.6367	1.4391	1.5023	1.4186
1.4009	1.4328	1.4198	1.4352	1.4385	1.4288
1.4055	1.4189	1.4722	1.4412	1.4270	1.4445
1.3917	1.4257	1.5595	1.4307	1.4554	1.4296
1.4093	1.3755	1.4586	1.4132	1.4301	1.4219
1.3912	1.4449	1.6547	1.4459	1.4354	1.4503
1.4057	1.4747	1.4405	1.4438	1.4447	1.4315
1.4019	1.4334	1.4148	1.4329	1.4146	1.4214
1.4353	1.4078	1.4679	1.4320	1.4252	1.4365
1.4749	1.4198	1.4562	1.4269	1.4440	1.4114
1.4107	1.4175	1.4298	1.4194	1.4356	1.4347
1.3175	1.4568	1.4094	1.4418	1.4442	1.4414
1.3975	1.4533	1.4436	1.4097	1.4331	1.4177
1.3999	1.4284	1.4461	1.4256	1.4610	1.4089
1.3821	1.4273	1.4334	1.4484	1.4449	1.4579
1.3978	1.4471	1.4376	1.3994	1.5165	1.4283
1.3662	1.4557	1.4165	1.4266	1.5825	1.4172
1.4147	1.5618	2.1436	1.4698	1.4207	1.4579
1.3964	1.4408	2.4579	1.4254	1.4296	1.4660
1.4157	1.6739	3.3978	1.4422	1.4086	1.4331
1.3738	1.4843	3.1425	1.4279	1.4351	1.4301
1.4155	1.4099	1.4706	1.4196	1.4449	1.4272
1.4032	1.4257	1.5306	1.4276	1.4595	1.4599
1.4021	1.4636	1.4712	1.4245	1.4298	1.4048
1.4259	1.6792	1.5633	1.4362	1.4531	1.4182
1.3969	1.2890	1.5617	1.4249	1.4426	1.4377
1.4130	1.4916	1.4686	1.4196	1.4407	1.4338
1.3804	1.6248	1.5495	1.4082	1.4518	1.4380
1.4247	1.4380	1.7878	1.3975	1.4571	1.4578
1.4034	1.7610	1.4867	1.4422	1.4447	1.4157
1.4261	1.4365	1.4256	1.4467	1.4253	1.4195
1.3924	1.4255	1.4326	1.4280	1.4612	1.4305
1.4086	1.4619	1.4102	1.4250	1.4138	1.4627
1.7174	1.4687	1.6949	1.4204	1.4310	1.4363
1.4144	1.2929	1.5499	1.4218	1.4487	1.4220
1.4176	1.4214	1.5155	1.4346	1.5354	1.4625
1.3824	1.4048	1.4502	1.4220	1.4164	1.4265
1.4248	1.4253	1.4695	1.4483	1.4356	1.4250
1.4365	1.4374	1.4722	1.4337	1.4381	1.4244
1.3979	1.4118	1.5720	1.4510	1.4480	1.4333
1.3849	1.4098	1.4932	1.4402	1.4156	1.4260
1.3927	1.4207	1.4500	2.0251	1.4582	1.4403
1.4007	1.4210	1.5888	1.4723	1.4355	1.4526
1.3406	1.4157	1.4191	1.4134	1.4334	1.4478
1.3811	1.4399	1.4545	1.4568	1.4452	1.4261
1.4117	1.4174	1.4774	1.4387	1.4127	1.4303
1.4130	1.3557	1.7559	1.4200	1.4396	1.4226
1.4228	1.4221	1.4847	1.4189	1.4253	1.4360
1.4071	1.4194	1.4747	1.4527	1.4354	1.4313
1.4300	1.4234	1.5488	1.4371	1.4251	1.4179
1.4101	1.5825	1.7657	1.4161	1.4315	1.4296
1.3872	1.4195	1.6214	1.4326	1.4166	1.4342
1.3932	1.3755	3.0084	1.4342	1.4342	1.4210
1.3990	1.4232	1.5050	1.4644	1.7760	1.4468
1.4199	1.4353	1.5191	1.4429	1.4540	1.4298
1.3342	1.4297	1.4862	1.4311	1.4377	1.4200
1.4075	1.7985	1.7197	1.4375	1.4430	1.4205
1.4407	1.4215	1.4696	1.4329	1.4523	1.4565
1.3911	1.3359	1.4533	1.4315	1.4051	1.4302
1.4034	1.4547	1.4967	1.4526	1.4271	1.4251
1.4225	1.4196	1.4451	1.4321	1.4315	1.4606
1.3859	1.4239	1.4895	1.4348	1.4367	1.4759
1.3989	1.4591	1.5084	1.4374	1.4372	1.4417
1.3864	1.4261	1.4066	1.4446	1.4142	1.4009
1.4760	1.4271	1.4861	1.5304	1.4255	1.4443
1.4076	1.4970	1.4355	1.4247	1.4536	1.4345
1.4098	1.4166	1.4629	1.4449	1.4112	1.4020
1.3803	1.6797	1.4316	1.5285	1.4918	1.4417
1.3997	1.4208	1.4629	1.4239	1.4461	1.4353
1.4012	1.3366	1.4605	1.4440	1.4310	1.4306
1.3846	1.4497	1.4794	1.4240	1.4564	1.4286
1.4095	1.3832	1.3920	1.4341	1.4552	1.4296
1.3970	1.6221	1.4283	1.5149	1.4407	1.4319
1.4116	1.4465	1.4370	1.6508	1.4283	1.4382
1.3465	1.4396	1.4657	1.5895	1.5042	1.4304
1.4226	1.3579	1.5629	1.4341	1.4331	1.4344
1.3943	1.3463	1.4422	1.4246	1.4390	1.4357
1.3894	1.4067	1.4254	1.5431	1.4309	1.4077
1.4173	1.4346	2.6983	1.6669	1.4214	1.4211
1.3769	1.4142	2.2013	1.4680	1.4362	1.4177
1.3890	1.4098	2.9263	1.4301	1.4396	1.3997
1.3931	1.4373	3.1389	1.4248	1.4368	1.4310
1.3885	1.4953	2.5651	1.4542	1.4746	1.4426
1.3320	1.4465	3.4123	1.4425	1.4233	1.4355
1.3659	1.7720	3.1773	1.4728	1.4487	1.4164
1.3762	1.4167	2.9160	1.4305	1.6777	1.4529
1.3657	1.4119	3.3793	1.4366	1.4420	1.4423
1.3825	1.4211	2.9799	1.4320	1.4272	1.4405
2.7277	1.7433	2.2158	1.4157	1.4033	1.4372
1.4112	1.4120	1.6662	1.4459	1.4286	1.4311
1.3963	1.4362	3.3537	1.4274	1.4141	1.4212
1.3303	1.4239	1.8038	1.4455	1.4299	1.4304
1.4069	1.4182	3.2937	1.4200	1.4144	1.4553
1.4194	1.4157	1.4347	1.4200	1.4247	1.4173
1.3846	1.4155	1.4719	1.4201	1.4475	1.4500
1.3722	1.4296	1.4561	1.4222	1.4336	1.4228
1.3670	1.4457	1.4295	1.4437	1.4281	1.4025
1.3837	1.5146	2.3983	1.5348	1.4174	1.4382
1.4200	1.4091	1.4279	1.4026	1.4276	1.4304
1.4111	1.6063	1.4320	1.4330	1.4355	1.4339
1.3846	1.3709	1.4273	1.4279	1.4237	1.4266
1.3521	1.3950	1.4213	1.4400	1.4323	1.4134
1.4278	1.3525	1.4388	1.4149	1.4415	1.4382
1.4075	1.4863	1.5244	1.4238	1.4283	1.4225
1.4010	1.4190	1.5335	1.4375	1.4758	1.4393
1.3908	1.4119	1.5083	1.4205	1.4369	1.4335
1.3868	1.4556	1.7352	1.4116	1.4360	1.4462
1.3560	1.4294	1.4741	1.4325	1.4425	1.4302
1.3306	1.4444	1.4256	1.4123	1.4149	1.4261
1.4119	1.4230	1.4652	1.4176	1.4364	1.4312
1.3779	1.4382	1.4599	1.4405	1.4708	1.4138
1.3431	1.3675	1.4326	1.4578	1.4190	1.4458
1.3591	1.4125	1.4375	1.4308	1.4426	1.4279
1.3767	1.4482	1.4271	1.4341	1.4393	1.4426
1.3960	1.3941	1.7825	1.4145	1.4553	1.4011
1.3484	1.4216	2.1013	1.6628	1.4670	1.4136
1.4143	1.4234	1.4237	1.4445	2.0417	1.4375
1.3986	1.9118	1.4200	1.4238	1.4235	1.4260
1.3078	1.4073	2.3729	1.4391	1.5248	1.4324
1.3649	1.3952	3.2523	1.4685	1.4286	1.4286
1.3859	2.0468	2.8513	1.4348	1.4449	1.4336
1.3664	1.4357	2.0724	1.4435	1.4493	1.4311
1.3843	1.4296	1.4254	1.4169	1.4332	1.4257
1.3726	1.4200	1.5447	1.4302	1.4289	1.4251
1.3972	1.6551	1.4774	1.4255	1.4644	1.4363
1.3805	1.4701	1.4998	1.4480	1.4373	1.4230
1.4091	1.3932	1.4222	1.4549	1.4474	1.4287
1.4438	1.4539	1.4415	1.4149	1.4114	1.4326
1.3915	1.3495	1.4205	1.4187	1.4135	1.4335
1.3870	1.4118	1.4188	1.4668	1.4134	1.4153
1.3710	1.4348	1.4425	1.4091	1.4692	1.4053
1.4039	1.4960	1.7585	1.4500	1.4174	1.4257
1.3939	1.4475	1.4238	1.4422	1.4483	1.5191
1.3812	1.5595	1.4638	1.4380	1.4581	1.5032
1.3358	1.4605	1.4428	1.4222	1.4508	1.4706
1.5824	1.4131	1.4243	1.4309	1.4537	1.6180
1.4122	1.4134	1.6422	1.4577	1.4156	1.4786
1.4178	1.4391	1.4159	1.4133	1.4144	1.4782
1.3752	1.5083	1.4121	1.4190	1.4061	1.4622
1.3993	1.3868	1.4297	1.4394	1.4780	1.6054
1.3944	1.4014	1.4309	1.4237	1.4474	1.5091
1.3712	1.3149	1.4511	1.4229	1.4271	1.3206
1.3871	2.2236	1.4614	1.4452	1.4458	1.4355
1.3825	1.4445	1.8067	1.4450	1.4456	1.5125
1.3666	1.4437	1.4297	1.4565	1.4723	1.4611
1.3688	1.4725	1.4636	1.4298	1.5141	1.4174
1.3836	1.4278	1.4282	1.4306	1.4593	1.4129
1.3803	1.4968	1.4419	1.4372	1.4588	1.4196
1.3703	1.4479	1.4253	1.4350	1.5155	1.4419
1.3337	1.3926	1.4402	1.4041	1.4408	1.4548
1.4001	1.4279	1.4275	1.4491	1.6926	1.4390
1.3762	1.4319	1.4511	1.5060	1.4608	1.4190
1.4309	1.7997	1.4438	1.4096	1.4093	1.4216
1.3395	1.4204	1.4604	1.4381	1.4199	1.4271
1.3959	1.3928	1.4432	1.4188	1.8548	1.4237
1.4041	1.7799	1.4117	1.3979	1.4114	1.4723
1.4070	2.0516	1.4196	1.4476	1.4172	1.4287
1.4378	1.4225	1.9193	1.4384	1.4542	1.4304
1.3674	1.4545	1.5201	1.4624	1.4442	1.4062
1.3987	1.5962	1.6087	1.4326	1.4260	1.4079
1.3513	1.4476	1.5028	1.4396	1.4307	1.4118
1.3514	1.4441	1.5160	1.4204	1.4101	1.4231
1.4132	1.4230	1.5445	1.4564	1.4172	1.4572
1.3995	1.5290	2.0549	1.4158	1.4402	1.4114
1.3978	1.4502	2.2163	1.4067	1.4418	1.4297
1.4004	1.4400	1.6444	1.4598	1.4601	1.4250
1.3638	1.4128	1.6014	1.4332	1.4108	1.4314
1.4031	1.4263	2.1045	1.4201	1.4494	1.4417
1.3810	1.5320	1.6853	1.4394	1.4228	1.4162
1.3717	1.4225	1.6598	1.4208	1.4402	1.4221
1.3862	1.4397	1.5754	1.4440	1.4246	1.4391
1.3720	1.3800	1.6646	1.4060	1.4457	1.4451
1.3743	1.4287	2.0604	1.4586	1.4333	1.4088
1.3112	1.4237	1.7127	1.4189	1.4232	1.4499
1.2942	1.4235	1.9907	1.4215	1.4336	1.4156
1.3828	1.4557	1.7168	1.4456	1.4713	1.3954
1.3950	1.4354	1.7561	1.4327	1.4628	1.4395
1.4236	1.4617	1.6795	1.4204	1.4354	1.4146
1.3004	1.8885	2.0812	1.4998	1.4441	1.4116
1.3653	1.4416	1.6930	1.4414	1.4239	1.4035
1.3718	1.3902	1.5919	1.4591	1.4307	1.4070
1.3441	1.4584	1.7281	1.4601	1.4267	1.4222
1.3590	1.5984	1.6572	1.4626	1.4380	1.4259
1.3715	1.8647	1.5301	1.4166	1.4369	1.5347
1.3808	1.4577	1.7688	1.5648	1.4365	1.4108
1.4363	1.4282	1.7104	1.4873	1.4461	1.4563
1.3720	1.4641	1.6822	1.4646	1.4717	1.4156
1.3852	1.4775	1.5688	1.4317	1.4758	1.4402
1.3710	1.4631	1.6193	1.5062	1.4234	1.4347
1.4051	1.4236	1.7294	1.4693	1.4400	1.4134
1.3643	1.4526	1.6534	1.4168	1.4072	1.4271
1.3486	1.4958	1.6973	1.4280	1.4246	1.4194
1.3891	1.4516	1.8484	1.4363	1.4093	1.4425
1.3754	1.4536	2.1589	1.4429	1.4411	1.4393
1.3912	1.4953	1.9758	1.4375	1.4572	1.4260
1.3565	1.4131	1.6408	1.4285	1.4289	1.4546
1.3923	2.0960	1.9684	1.4416	1.5287	1.4146
1.4160	1.4272	1.6348	1.4377	1.4835	1.4500
1.3988	1.3973	1.9441	1.4120	1.5178	1.4145
1.3280	1.4760	1.6266	1.4793	1.4887	1.4208
1.3869	1.5478	1.9388	1.4284	1.7507	1.4365
1.3928	1.4478	1.5928	1.4145	1.6375	1.4448
1.4101	1.3957	1.5222	1.4130	1.5482	1.4242
1.3744	1.4362	1.6284	1.4513	1.4602	1.4346
1.4368	1.4172	1.7027	1.4321	1.5513	1.4342
1.3982	1.4648	1.6031	1.4820	1.4555	1.4394
1.4064	1.4208	1.5754	1.4367	1.4681	1.4228
1.3953	1.4604	1.5362	1.4243	1.4210	1.4138
1.3872	1.4310	1.5311	1.4545	1.4680	1.4423
1.3893	1.4107	1.6165	1.4348	1.7065	1.4272
1.3864	1.4564	1.8396	1.4348	1.6296	1.4546
1.3510	1.7389	1.5435	1.4263	1.4503	1.4209
1.4407	1.5081	1.7702	1.6927	1.4861	1.4532
2.2908	1.4338	1.7799	1.6657	1.4854	1.4492
1.3745	1.4823	2.1288	1.6359	1.4463	1.4274
1.3594	1.4105	1.8274	1.4344	1.5207	1.4227
1.3985	1.4417	1.5256	1.4254	1.5034	1.4337
1.4039	1.7634	2.3042	1.4320	1.4504	1.4262
1.3805	1.4393	1.9614	1.4405	1.4839	1.3945
1.3916	1.4653	1.7383	1.4592	1.5311	1.4239
1.5617	1.3966	1.6995	1.4090	1.4802	1.4360
1.3930	1.4204	1.5088	1.4358	1.4368	1.4208
3.1188	1.6389	1.6037	1.4448	1.6122	1.4399
1.3733	1.5914	1.6787	1.4479	1.5230	1.5781
1.4033	1.4619	1.5824	1.4137	2.0644	1.4324
1.3911	1.3667	1.6147	1.4080	1.6502	1.4340
1.4143	1.5557	1.5001	1.4213	1.6320	1.4517
1.4163	1.4295	2.0207	1.4803	1.5222	1.4368
1.3875	1.4424	1.8000	1.4368	1.4989	1.4224
1.4523	1.4189	1.6124	1.4629	1.5957	1.4289
1.3767	1.4836	1.6834	1.4330	1.5370	1.4194
1.3956	1.4358	1.7061	1.4414	1.5282	1.4151
1.3664	1.5272	1.5071	1.4185	1.8237	1.4235
1.3953	1.4309	1.6309	1.4264	1.5591	1.4217
1.4083	1.4289	1.8488	1.4322	1.4944	1.4335
1.4049	1.4642	1.7052	1.4396	1.5327	1.4409
1.3927	1.4880	1.5767	1.5975	1.4164	1.4372
1.4096	1.4624	1.5369	3.5403	1.4468	1.4141
1.2945	1.5269	1.5319	1.5033	1.4563	1.4168
1.3732	1.5133	3.2433	1.8712	1.5369	1.4647
1.4331	1.7577	3.3759	2.0725	1.4583	1.4580
1.4026	1.4169	1.6777	2.4127	1.4603	1.4145
1.4953	2.4729	1.6171	2.5108	1.4476	1.4289
1.3844	2.1966	2.9860	2.8025	1.4351	1.4285
1.3706	1.4250	1.5758	1.7421	1.4357	1.4090
1.3716	1.4556	1.5224	2.0232	1.3999	1.4437
1.4079	1.4376	1.6685	1.5490	1.4348	1.4451
1.4044	1.4450	2.2696	1.5718	1.4396	1.4382
1.3744	1.4520	1.8888	1.6347	1.4574	3.1770
1.3721	1.4410	1.4699	1.5608	1.4738	1.5029
1.4274	1.3540	2.0613	1.6534	1.4248	1.4917
1.4486	1.4243	2.0446	1.9143	1.4442	1.5068
1.3916	1.6674	2.1004	1.8005	1.4109	1.5766
1.4099	1.5929	3.9392	1.7415	1.4443	1.6640
1.4085	1.4475	1.4464	1.7715	1.4175	1.5425
1.4379	1.4141	1.4659	1.8162	2.3949	1.5865
1.3887	1.4224	1.4743	1.6480	3.0894	1.5726
1.5660	1.4573	2.1562	1.5838	1.4944	1.4911
1.3534	1.7543	1.5807	1.6091	1.4967	1.5762
1.3638	1.4547	1.5704	1.4809	1.5934	1.5244
1.4159	1.4534	1.5743	2.3519	1.5653	1.6228
1.4263	1.4048	1.5291	1.7913	1.5332	1.4955
1.3845	1.4434	2.0378	1.5305	1.5227	1.5083
1.3861	1.9041	1.8453	1.5613	1.5587	1.5376
1.3408	1.4241	1.5738	1.7279	1.5514	1.5035
1.3791	1.4386	1.6913	1.9890	1.6682	1.5405
1.4658	1.4223	1.5379	1.9958	1.6539	1.5097
1.3992	1.4169	1.5259	1.6153	1.6002	1.5443
1.3852	1.4026	1.5650	1.7123	1.5944	1.4939
1.3454	1.4506	1.5666	1.7064	1.4978	3.3192
1.3433	1.8536	1.5897	2.7754	1.5744	2.6798
1.4184	1.5907	1.7120	2.7018	1.5969	2.0131
1.3963	1.4353	1.6422	1.6074	1.5496	1.6162
1.5206	1.4619	1.5164	1.7383	1.7030	1.8008
1.3879	1.4903	1.5179	1.5508	1.6498	1.6168
1.3823	1.5007	1.6218	1.5668	1.5642	1.6602
1.4280	1.3815	1.4655	1.5093	1.6348	1.9516
1.4693	1.6288	1.4628	1.5804	2.3245	1.5388
1.7439	1.4330	1.4520	1.7990	1.5852	1.5263
1.3877	1.4357	1.5111	1.7408	1.5558	2.2575
1.3151	1.7719	1.4800	1.5764	1.5554	1.8303
1.4058	1.4264	1.6167	1.6697	1.5177	1.4999
1.4572	1.4423	1.4588	1.7874	1.6352	1.4891
1.3341	1.4117	1.4623	1.4910	1.5740	2.2605
1.3653	1.4150	1.7725	1.5759	1.6447	1.4653
1.3955	1.4411	1.8949	1.6237	1.6563	1.7079
1.3738	1.4431	1.6843	1.6591	1.6424	1.5085
1.3617	1.4421	1.4905	1.6494	1.5852	1.4617
1.4024	1.3462	1.5206	1.4938	1.5365	1.6318
1.3825	1.4169	1.5103	1.4734	1.5665	2.5150
1.3990	1.4056	1.4862	1.4805	1.7071	1.4725
1.4502	1.4148	1.7421	1.6796	1.6358	1.9327
1.3952	1.3634	1.7440	1.5589	1.7919	2.5804
1.3651	1.4466	2.0604	1.5621	1.5901	2.2334
1.3903	1.4096	1.5189	1.5372	1.7351	2.0980
1.3530	1.4912	1.4755	1.6877	1.4953	2.1002
1.4013	1.4355	1.6810	1.4673	1.5061	2.4632
1.3314	1.4011	1.5336	2.4288	1.5301	3.0120
1.3727	1.4621	1.7462	1.5081	1.9172	1.9026
3.5082	1.4110	1.6039	1.5943	1.4855	1.5349
1.4006	1.4366	1.6997	2.4960	1.4917	1.5270
1.3882	1.4128	1.7776	1.7298	1.5712	1.5418
1.3637	1.4109	1.7802	1.7421	1.8237	1.5101
1.3804	1.4226	1.6003	1.4807	2.2399	2.3423
1.8898	1.4133	1.4858	1.4986	1.5319	1.5040
1.3948	1.4286	1.9671	1.4877	1.7305	1.5383
1.3986	1.4859	1.4473	1.4420	1.6834	1.5527
1.4483	1.4124	1.4477	1.4579	1.4551	1.5204
1.4091	1.3903	2.3095	2.3093	1.4736	1.4753
1.3937	1.4767	1.9890	1.5427	1.4782	1.5086
1.3276	1.4469	1.4821	1.6786	1.5682	1.4942
1.3004	1.4486	2.8275	1.5211	2.0293	1.4714
1.4409	1.3989	1.7118	1.8077	1.9505	2.0348
1.3896	1.4489	1.4802	1.6643	1.9379	1.5051
1.3904	1.3861	1.5239	1.4170	1.4544	1.4835
1.4087	1.4667	1.5313	1.4671	1.5301	1.4775
1.3941	1.4210	1.7271	1.4600	1.5368	1.5074
1.3794	1.4654	1.6772	1.4979	1.5431	2.5898
1.6126	1.5141	1.7119	1.5307	1.4969	1.4576
1.4374	1.4256	1.8116	1.6327	1.5954	1.4606
1.3746	1.3834	1.5497	1.7767	1.5279	1.4695
1.3510	1.4138	1.5080	1.9795	1.6584	1.5557
1.2973	1.5146	3.8503	1.9892	1.4912	1.4915
1.3986	1.4264	1.4829	1.4494	1.5128	1.4824
1.3777	1.4455	4.6441	1.6351	1.8532	1.4863
1.4276	1.6201	1.5520	1.5723	2.0582	3.0375
1.3521	2.3980	1.4862	1.5336	1.7119	1.4863
3.1247	1.3228	2.8561	1.5075	1.9163	1.7121
1.3395	1.4298	1.4155	1.4982	1.5740	1.4615
1.3373	1.7531	1.4316	1.5112	1.8541	1.5086
3.3201	1.4288	1.4847	1.5063	1.5561	1.6456
1.3399	1.4537	1.4974	1.4738	1.6241	1.5903
1.3148	1.4208	1.8324	1.5788	1.5849	2.1393
1.4022	1.5352	1.5669	1.7850	1.6510	1.5438
2.9607	1.4279	2.2172	1.5271	1.5800	2.4402
1.4030	1.4073	2.8485	1.6324	1.4865	1.7290
1.3880	1.5847	1.8387	1.5900	2.0518	1.4838
1.3227	1.4090	1.7222	1.4614	1.5759	2.2563
1.3224	1.6002	2.7126	1.5137	1.6090	1.4638
1.4500	1.4582	2.5429	1.4920	1.5284	1.4570
1.3558	1.6050	1.4351	1.5431	1.6327	1.5291
1.3950	1.4396	2.9832	1.5448	1.5180	1.4284
1.3667	1.4271	2.3344	1.5754	1.4848	1.4362
1.3612	1.4112	1.9057	1.5897	1.6910	1.4388
1.4189	1.3653	1.4845	1.4699	1.7064	1.4709
1.4069	1.4263	1.4528	1.5082	1.5865	1.4880
1.3842	1.4671	1.4480	1.5417	1.7568	1.5347
1.4665	1.7112	2.1368	1.8429	1.4402	1.5110
1.3313	1.5210	2.4061	1.5922	1.4863	1.4861
1.3901	1.4191	1.4665	1.7684	1.5362	1.4308
1.4248	1.6072	1.4923	1.4786	1.5659	1.4957
1.4061	1.4830	1.4732	1.4300	1.4929	1.8173
1.3880	1.5228	1.4780	1.4151	1.5734	1.5285
1.3890	1.5233	3.1167	1.7835	1.4674	1.5093
1.3934	1.6490	3.1988	1.4682	1.4565	1.6120
1.3984	1.7761	1.7839	1.4196	1.5513	1.5571
1.7960	1.4170	1.4610	1.5868	1.5261	1.4555
1.3910	1.4363	1.4438	1.4588	1.4784	1.4816
1.3843	1.4840	1.6924	1.6868	1.5330	1.4160
1.5471	1.4043	1.4660	1.5870	1.4374	1.4919
1.4135	1.5261	1.5752	1.5701	1.4251	1.4728
1.3214	1.4628	1.4971	1.4987	1.4743	1.4400
1.4105	1.4656	2.7705	1.5115	1.4884	1.5552
1.8860	1.4130	2.8519	1.5095	1.4674	1.4419
1.5279	1.7371	1.5163	1.4697	1.5066	1.4680
1.4000	1.4779	2.6111	1.4371	1.7132	1.4574
1.5074	1.6395	1.4480	1.4435	1.5827	1.4556
1.6150	1.4236	1.4358	1.5041	1.6257	1.4861
1.4266	1.3959	3.2251	1.6027	1.5375	1.4893
1.4100	1.4134	1.4284	1.5048	1.5534	1.4406
1.5342	1.3899	1.4531	1.7887	1.5241	1.4700
1.4180	1.4011	1.4716	1.4667	1.9015	1.4825
1.3687	1.3966	1.4388	1.8234	1.4539	1.5421
1.3071	1.5582	1.4799	1.5347	1.4806	1.4337
1.3689	1.4132	2.7650	1.4613	1.5644	1.4468
1.3939	1.3664	1.4620	1.4985	1.4683	1.5951
1.4092	1.3907	1.4319	1.4633	1.4630	1.4916
1.3895	1.6019	1.4244	1.8810	1.5047	1.4529
1.4175	1.4313	1.4529	1.6884	1.6679	1.4657
1.4299	1.4067	1.5042	1.5669	1.4718	1.4586
1.3779	1.7040	1.5122	1.6124	1.5331	1.4446
1.4108	1.5535	1.4336	1.4918	1.6224	1.4093
1.3080	1.3574	1.5267	1.8487	1.5459	1.5018
1.3480	2.1255	1.4595	1.4380	1.6561	1.4371
1.4591	1.4132	1.4464	1.6196	1.4711	1.4828
1.4615	1.4010	1.4384	1.4380	1.5426	1.4340
1.3972	1.4214	1.9333	1.6490	1.5570	1.4382
1.5042	1.5233	1.4704	1.4772	2.0809	1.4746
1.4219	1.4938	1.4505	1.4574	1.4463	2.4627
1.5850	1.6234	4.3719	1.4775	1.4776	2.8850
1.4013	1.4031	1.6629	1.4397	2.0636	1.4622
1.3862	1.4537	3.0827	1.4888	1.5069	1.4167
1.4089	1.9375	1.5627	1.4639	1.4658	1.4751
1.4023	1.4354	1.5253	1.4343	1.4356	1.4994
1.3844	1.4617	1.4380	1.4358	1.5170	1.4193
1.4707	1.4347	4.4509	1.4566	1.6062	2.5928
1.4014	1.5261	1.5212	1.4614	2.2755	1.4447
1.4675	1.4230	1.5794	1.5589	1.9647	1.4621
1.4640	1.4552	1.5309	1.4524	1.5202	1.4667
1.4223	1.3827	1.6653	1.5155	1.6438	1.4418
1.2939	1.5817	1.4935	1.5133	1.8874	1.4757
1.3684	1.3878	2.4807	1.6813	2.2788	1.4595
1.3728	1.4614	1.4292	1.4385	1.4620	1.4205
1.3738	1.4228	2.4266	1.5004	1.4434	1.4765
1.3752	1.3928	1.5146	1.4547	1.4440	1.5026
1.4123	1.5272	1.4498	1.4245	1.4459	1.4901
1.3855	2.1404	1.5002	1.5259	1.4481	1.4745
1.4281	1.4129	1.5177	1.4540	1.4371	1.4147
1.4125	1.4024	1.4737	1.4655	1.9111	1.4561
1.4048	1.3877	1.4675	1.4790	1.5726	1.6605
1.4151	1.4445	1.4573	1.4485	1.7821	1.4339
1.4280	1.4771	1.4639	1.4432	1.4608	1.4298
1.4156	1.7594	2.2645	1.4456	1.7553	1.4974
1.3911	1.4164	1.4928	1.5281	1.4434	1.4436
1.3768	1.3980	1.4364	1.4376	1.5071	1.4764
1.3405	1.4134	3.1766	1.4247	1.4899	1.4319
1.4084	1.3728	1.5001	1.7162	1.5426	1.4544
1.3201	1.4337	1.4187	1.5373	1.7038	1.4491
1.4277	1.4395	1.4425	2.2420	1.4882	1.4295
1.4051	1.4227	1.6542	1.5251	1.6350	1.4451
1.4059	1.3803	1.5538	1.5155	1.5277	1.4454
1.3920	1.4139	1.4641	1.5351	1.5533	1.4029
1.4551	1.8175	1.5150	1.4755	1.7557	1.5386
1.3791	1.4037	2.5174	1.5287	1.4907	1.4505
1.4006	1.4840	1.4718	1.8486	1.4524	1.4535
1.4564	1.4278	1.4974	1.4286	1.4649	1.4283
1.4038	1.4028	1.7691	1.4954	1.4627	1.4445
1.3595	1.4078	1.4625	1.4304	1.4787	1.4979
1.3788	1.5726	1.4232	1.4849	1.5222	1.4322
3.2910	1.4178	1.4323	1.4616	1.4545	1.4293
1.3762	1.4320	1.4282	1.4622	2.3627	1.5809
1.4561	1.5154	1.4196	1.4277	1.4439	1.4355
1.4807	1.4208	1.4300	1.6427	1.4326	1.5473
1.3952	1.4335	1.4429	1.4803	1.4551	1.4571
1.3685	1.4443	1.4386	1.5609	1.4589	1.4337
1.2977	1.4332	1.4593	1.5668	1.4636	1.5179
1.7124	1.3994	1.4365	1.5316	1.4989	1.4126
2.1927	1.4069	1.4483	1.5799	1.4436	1.4296
1.5657	1.4314	1.4510	1.4964	1.5317	1.4371
1.3976	1.4645	1.8228	1.4979	2.9847	1.4293
1.4184	1.3959	1.4701	1.5252	1.4678	1.4442
1.3536	1.4260	1.4865	1.4565	1.4405	1.4721
1.3254	1.5110	1.4274	1.5374	1.4812	1.4383
1.3775	1.4448	1.4424	1.6180	1.4463	1.4354
1.4021	1.7233	1.4340	1.4928	1.4421	1.4443
1.3804	1.4205	1.4254	1.4990	1.4369	1.4604
1.9368	1.4135	1.8611	1.5294	1.4512	1.4502
1.4789	1.4106	1.4356	1.5092	1.4754	1.4281
1.4360	1.4222	1.4450	1.4772	1.4557	1.8384
1.3910	1.3973	1.5050	1.5204	1.4684	1.4969
1.6237	1.4664	1.5349	1.5816	1.5692	1.4525
2.9309	1.3997	1.4386	1.5712	1.7318	1.4627
1.3585	1.4002	1.4271	1.5026	1.4757	1.4430
1.3892	1.4236	1.4078	1.5107	1.5871	1.4252
1.3475	1.4741	1.4328	1.5454	1.5452	1.4321
1.3825	1.5176	1.4193	1.4783	1.4463	1.4267
1.4123	1.4364	1.4242	1.4862	1.4704	1.4436
1.3615	1.3842	1.4096	1.4912	1.4329	1.4180
1.3445	1.3882	1.4043	1.5886	1.4318	1.4247
1.3805	1.6196	1.3890	1.5289	1.4247	1.4061
1.5067	1.4186	1.4178	1.4420	1.4312	1.4541
1.3961	1.4038	1.4264	1.4634	1.4394	1.4287
1.4466	1.4260	1.4674	1.4880	1.4343	1.4585
1.4802	1.4204	1.4359	1.4339	1.4215	1.4065
1.4083	2.6563	1.4327	1.7438	1.4433	1.4187
1.3983	1.4150	1.4305	1.5142	1.4552	1.4443
1.4060	1.4157	1.3958	1.6438	1.5518	1.4415
1.3848	1.3836	1.4042	1.7339	1.5452	1.4200
1.4631	1.4077	1.4105	1.4630	1.5088	1.4620
1.3844	1.6289	1.4003	1.4644	1.6384	1.4320
1.5282	1.4632	1.3976	1.9759	1.4681	1.4259
1.3315	1.4293	1.4134	1.4252	1.4370	1.4346
1.3462	1.5874	1.4043	1.4417	1.4446	1.4366
1.3844	1.4849	1.4040	1.6482	1.8656	1.4477
1.4089	1.4485	1.4268	1.4493	1.4209	1.4393
1.4503	1.6466	1.4334	1.4396	1.5488	1.4104
1.3762	1.4420	1.4614	1.4401	1.4330	1.4049
1.4313	1.4843	1.4289	1.5270	1.4306	1.4644
1.4100	1.4454	1.4397	1.5238	1.4403	1.4083
1.3986	1.4209	1.4514	1.5190	1.4436	1.4299
1.3889	1.6746	1.4483	1.4817	1.4357	1.4454
1.3566	1.3800	1.4354	1.5113	1.4508	1.4225
1.3092	1.4891	1.4052	1.7022	1.3991	1.4246
1.4471	1.4467	1.4507	1.5679	1.4396	1.4428
1.4227	1.4129	1.4576	1.7604	1.4466	1.4522
1.3282	2.2268	1.4504	1.6100	1.4286	1.4435
1.3823	1.6524	1.4375	1.4550	1.4298	1.4336
1.3963	1.4020	1.4347	1.5113	1.4661	1.4232
1.4555	1.4270	1.4362	1.4610	1.4378	1.4396
1.8507	1.4148	1.4191	1.4763	1.4313	1.4317
1.4107	1.4217	1.4200	1.5505	1.4331	1.4475
1.4092	1.4340	1.4535	1.5236	1.4144	1.4170
1.4396	1.3923	1.4364	1.4712	1.4535	1.4405
2.1522	1.4166	1.4256	1.4991	1.4142	1.4486
1.5942	1.4336	1.4497	1.4376	1.4374	1.4247
1.4094	1.4723	1.4039	1.5040	1.4272	1.4316
1.4232	1.4304	1.4379	1.4369	1.4665	1.4427
1.3864	1.4292	1.4408	1.4363	1.4332	1.6022
1.4092	1.4270	1.4616	1.4260	1.4613	1.4519
1.3614	1.4093	1.4712	1.4133	1.4585	1.5334
1.3682	1.4073	1.4243	1.4260	1.4407	1.5266
1.3988	1.4154	1.4314	1.4398	1.4757	1.7190
1.3955	1.4013	1.4309	1.4347	1.4179	1.6191
1.4343	1.4829	1.4248	1.5318	1.4428	1.4597
1.4127	1.4059	1.4449	1.4667	1.4301	1.4577
1.4420	1.5024	1.4363	1.4297	1.4447	1.4064
1.4759	1.6436	1.4061	1.5279	1.4475	1.4348
1.3920	1.4834	1.4176	1.4736	1.4732	1.4598
1.3173	1.3985	1.4354	1.4327	1.4178	1.4268
1.6703	1.4117	1.5319	1.4309	1.4494	1.4240
1.4034	1.6544	1.5714	1.5044	1.4600	1.4313
1.7523	1.8772	1.4433	1.5361	1.6091	1.4291
1.4287	1.4211	1.4187	1.4327	1.6003	1.4447
1.3995	1.3919	1.4365	1.4555	1.4390	1.4229
1.4668	1.3738	1.4236	1.4719	1.4352	1.4104
1.3959	1.4689	1.4492	1.5464	1.4305	1.4124
1.4428	1.4084	1.4543	1.4462	1.4339	1.4273
1.4742	1.4241	1.4308	1.4683	1.5495	1.4257
1.4056	1.4540	1.4320	1.4582	1.4346	1.4328
1.4108	1.4251	1.4351	1.4326	1.4485	1.4292
1.3440	1.4232	1.4296	1.4189	1.4490	1.4192
1.4229	1.4449	1.4452	1.4300	1.4209	1.4473
1.4158	1.4107	1.4301	1.4441	1.4355	1.4250
1.3695	1.4312	1.4727	1.4461	1.4872	1.4273
1.5595	1.4035	1.4592	1.4675	1.4147	1.4377
1.4604	1.4262	1.4050	1.4459	1.4283	1.4099
1.2938	1.4427	1.4281	1.4527	1.4514	1.4165
1.2933	1.4116	1.4100	1.4599	1.5163	1.4358
1.4178	1.4353	1.4170	1.4408	1.4857	1.4219
1.3785	1.4643	1.4270	1.4569	1.4400	1.4301
1.4059	1.4376	1.4565	1.4458	1.4426	1.4412
1.3856	1.4067	1.4274	1.4634	1.4221	1.4701
1.3276	1.4481	1.4353	1.4457	1.4640	1.4359
1.3811	1.4513	1.4438	1.4383	1.4117	1.4452
1.3484	1.4535	1.4110	1.4328	1.4577	1.4405
1.3877	1.4189	1.4578	1.4331	1.4330	1.4292
1.5351	1.4560	1.4569	1.4537	1.4546	1.4371
1.4345	1.4919	1.4212	1.4457	1.4313	1.4196
1.4252	1.4586	1.4245	1.7053	1.4246	1.4638
1.3458	1.4339	1.4409	1.4983	1.4349	1.4483
1.4073	1.4471	1.4849	1.9893	1.4252	1.4463
1.3886	1.4234	1.4658	1.4194	1.4346	1.4266
1.3333	1.4560	1.4240	1.4076	1.4068	1.4243
1.3690	1.4622	1.4217	1.4627	1.4472	1.4387
1.3435	1.4362	1.4348	1.4391	1.4495	1.4319
1.4156	1.4154	1.4509	1.4377	1.4311	1.4266
1.4901	1.5090	1.4178	1.4377	1.4227	1.4255
1.3992	1.4453	1.4753	1.4553	1.4336	1.4234
1.4453	1.4561	1.4410	1.5009	1.5171	1.4351
1.5462	1.4330	1.4158	1.4872	1.7637	1.4239
1.3704	1.4509	1.4250	1.5677	1.4835	1.4230
1.3907	1.4523	1.4338	1.4289	1.4329	1.4170
1.3631	1.4308	1.4166	1.4331	1.4495	1.4297
1.4258	1.3922	1.4428	1.4545	1.4181	1.4451
1.7830	1.4388	1.4349	1.4533	1.4410	1.4308
1.4189	1.4196	1.4257	1.4621	1.4517	1.4460
1.3848	1.4338	1.4152	1.4072	1.4254	1.4274
1.4518	1.4108	1.4062	2.2564	1.4352	1.4160
1.4181	1.4395	1.4356	1.4605	1.4279	1.4655
1.4107	1.4727	1.4645	1.4472	1.5363	1.4165
1.4851	1.4807	1.4270	1.4912	1.4389	1.4270
1.3957	1.4325	1.4407	1.4999	1.6058	1.4298
1.5550	1.4539	1.4450	1.4504	1.5078	1.4679
1.4039	1.4562	1.4380	1.4291	1.5706	1.7372
1.4049	1.4708	1.4384	1.4358	1.4352	1.4735
1.5064	1.4761	1.4983	1.4285	1.4629	1.4280
1.3779	1.4171	1.4376	1.4418	1.4561	1.4240
1.4348	1.5003	1.4453	1.4087	1.4476	1.4389
1.3812	1.4238	1.4314	1.4159	1.4452	1.4255
1.5126	1.4283	1.4281	1.4346	1.4145	1.4058
1.3193	1.4354	1.4431	1.6562	1.4577	1.4510
1.4035	1.5593	1.4805	1.4338	1.4262	1.4364
1.5441	1.4505	1.4257	1.4315	1.4625	1.4289
1.3891	1.4280	1.5243	1.4152	1.4608	1.4212
1.4006	1.5220	1.4362	1.4264	1.4217	1.4398
1.4105	1.4672	1.4355	1.4396	1.4571	1.4433
1.4226	1.5012	1.4375	1.4247	1.4465	1.4655
1.4027	1.4159	1.4312	1.4289	1.4359	1.7483
1.3939	1.4071	1.4327	1.4820	1.4414	1.4285
1.4234	1.4169	1.4493	1.4499	1.4417	1.4288
1.3797	1.4173	1.4099	1.4487	1.4474	1.4393
1.3925	1.4427	1.4487	1.4389	2.4020	1.4356
1.4065	1.3992	1.4500	1.4350	1.4245	1.4295
1.3896	1.3984	1.4573	1.4537	1.4469	1.4294
1.4405	1.4550	1.4169	1.4375	1.4212	1.4436
1.4518	1.4245	1.4180	1.4357	1.4360	1.4292
1.3434	1.7486	1.4299	1.4571	1.4258	1.4372
1.3276	1.4773	1.4204	1.4306	1.4438	1.4432
1.3622	1.4369	1.4410	1.4264	1.7715	1.4522
1.4173	1.4720	1.4155	1.4521	1.4253	1.4120
1.4026	1.4290	1.4225	1.4472	2.7089	1.4331
1.4297	1.4541	1.4397	1.4350	1.4630	1.4479
2.8803	1.5303	1.4487	1.4314	1.4307	1.4137
1.4138	1.4002	1.4366	1.4210	1.4291	1.4444
1.4379	1.4498	1.4644	1.4464	1.4597	1.4289
1.4136	1.4334	1.4633	1.4393	1.4296	1.4268
1.4402	1.4292	1.4378	1.4507	1.4513	1.4400
1.4660	1.3431	1.4405	1.4249	1.4263	1.4290
1.4021	1.3516	2.0153	1.4161	1.4333	1.4371
1.3900	1.4068	1.4128	1.4362	1.4455	1.4243
1.4452	1.4950	1.4299	1.4107	1.4629	1.4455
1.4001	1.4526	1.4520	1.4609	1.4268	1.4541
1.4218	1.4146	1.4313	2.2207	1.5905	1.4420
1.4337	1.4151	1.4448	1.4552	1.4114	1.4460
1.4358	1.4132	1.4496	1.4170	1.4403	1.4231
1.4443	1.4243	1.4801	1.4653	1.4091	1.4545
1.4144	1.4301	1.4575	1.4420	1.4807	1.4171
1.4018	1.4208	1.4183	1.4460	1.4283	1.4382
1.3970	1.4229	1.4376	1.4230	1.4547	1.4344
1.4439	1.4306	1.4403	1.4463	1.5736	1.4308
1.4091	1.4215	1.4320	1.4255	1.4264	1.4270
1.4226	1.4466	1.4291	1.4385	1.4364	1.5768
1.4266	1.4110	1.4053	1.4447	2.5948	1.4606
1.4120	1.4524	1.4359	1.4638	1.4437	1.4679
1.4095	1.4908	1.4640	1.4327	1.4599	1.5252
1.4162	1.4159	1.4404	1.4434	1.4817	1.5531
1.6096	1.4331	1.4227	1.4416	1.5953	1.4215
1.3971	1.4330	1.4847	1.5098	1.4852	1.4416
1.4341	1.4628	1.4698	1.4358	1.4676	1.4420
1.4183	1.3970	1.4293	1.4742	1.5427	1.4716
1.4116	1.4206	1.4445	1.4365	1.4952	1.4324
1.3885	1.4044	1.4518	1.4278	1.4393	1.4609
1.4080	1.3917	1.4346	1.4178	1.5121	1.4354
1.3929	1.4179	1.4168	1.4856	2.3860	1.4361
1.3646	1.3826	1.4367	1.4451	1.5700	1.4292
1.3921	1.4458	1.4396	1.4677	1.4775	1.4187
1.3831	1.4374	1.4364	1.4532	1.4246	1.4739
1.4012	1.4199	1.4155	1.4348	1.8667	1.4602
1.3996	1.4651	1.4300	1.4748	1.4377	1.4255
1.3909	1.4452	1.4486	1.4016	1.4490	1.4503
1.3963	1.4279	1.4628	1.4410	1.4198	1.4265
1.3845	1.5187	1.4299	1.4280	1.4626	1.4372
1.4501	1.5126	1.4480	1.4713	1.4504	1.4521
1.3908	1.4131	1.4373	1.4350	1.4354	1.4158
1.4116	1.4077	1.4290	1.4383	1.4317	1.5308
1.4201	1.5069	1.4122	1.4185	1.4429	1.4199
1.4357	1.5472	1.4447	1.4085	1.4259	1.4434
1.3875	1.4323	1.4376	1.8623	1.4585	1.4279
1.4193	1.4685	1.4323	1.4452	1.4420	1.4089
1.4155	1.4603	1.4533	1.4129	1.4306	1.4327
1.3926	1.4167	1.4186	1.4397	1.4754	1.4300
1.4217	1.4919	1.4497	1.4350	1.4471	1.4472
1.3940	1.3530	1.4578	1.4513	1.4286	1.4373
1.4091	1.4458	1.4139	1.4286	1.4260	1.4339
1.4146	1.4110	1.4212	1.4778	1.4278	1.4359
1.3975	1.3573	1.4447	1.4376	1.4355	1.4103
1.4138	1.4313	1.4357	1.4426	1.4592	1.4468
1.4203	1.5594	1.4400	1.4181	1.4256	1.4587
1.2999	1.3618	1.4315	1.4257	1.4207	1.4678
1.3724	1.4288	1.4401	1.4182	1.4391	1.4505
1.3904	1.3849	1.4276	1.4488	1.4615	1.4626
2.5176	1.4669	1.4476	1.4287	1.4296	1.4502
1.4011	1.5061	1.4423	1.4386	2.3256	1.4665
1.4382	1.4464	1.4402	1.4275	1.4475	1.4657
1.4393	1.4074	1.4345	1.4406	1.4578	1.4146
1.4202	1.4266	1.7421	1.4333	1.4332	1.4093
1.3897	1.4305	1.4423	1.4464	1.4436	1.4657
1.4108	1.4063	1.4243	1.4390	1.4210	1.4190
1.3862	1.3990	1.4450	1.4441	1.4570	1.4282
1.4168	1.4064	1.4322	1.4297	1.5332	1.4345
1.4923	1.4385	1.4340	1.4800	1.4907	1.4384
1.4111	1.4236	1.4234	1.4590	1.9601	1.4033
1.4039	1.3948	1.4397	1.4567	1.9303	1.4835
1.4036	1.4722	1.4144	1.4407	1.4501	1.4162
1.4256	1.3640	1.4427	1.4459	1.4675	1.4638
1.4019	1.4574	1.4361	1.4442	1.4422	1.4429
1.3932	1.4303	1.4411	1.4377	1.4395	1.4345
1.4039	1.4294	1.4045	1.4357	1.4250	1.4296
1.3818	1.4498	1.4518	1.4324	1.4406	1.4292
1.4069	1.4275	1.4224	1.6220	1.4199	1.4425
1.4019	1.4408	1.4273	1.6061	1.4269	1.4217
1.3826	1.3592	1.4590	1.4613	2.5913	1.4359
1.3751	1.4056	1.4677	1.4866	1.5024	2.1015
1.4211	1.3813	1.4213	1.4424	1.4519	1.4352
1.4087	1.3753	1.4637	1.4907	1.4308	1.4456
1.5287	1.3703	1.4542	1.4188	1.4294	1.4232
1.5146	1.7521	1.4897	1.4496	1.4642	1.4089
1.3658	2.0123	1.4254	1.4331	1.4435	1.4209
1.4495	1.3711	1.4343	1.5632	1.4393	1.4462
1.4128	1.4188	1.4587	1.4228	1.4274	1.4309
1.4156	1.3558	1.4834	1.4096	1.5597	1.4534
1.4062	1.5538	1.4394	1.4363	1.4339	1.4719
1.3906	1.8573	1.4575	1.4312	1.4532	1.4468
1.4317	2.1976	1.4173	1.4241	1.4368	1.4197
1.4239	1.4148	1.9974	1.4633	1.4236	1.4195
1.3851	1.4066	1.4544	1.4167	1.5116	1.4068
1.3823	1.4813	1.4234	1.4816	2.0489	1.4251
1.5177	1.4405	1.4557	1.4253	1.4356	1.4556
1.3954	1.4611	1.4947	1.4167	1.4551	1.4358
1.3929	1.4453	1.4519	1.4165	1.4387	1.4426
1.3975	1.3979	1.5495	1.4147	1.4291	1.4288
1.4160	1.4167	1.4349	1.4483	2.0530	1.4460
1.3242	1.4228	1.4241	1.4264	1.4371	1.4497
1.8571	1.3764	1.4362	1.4501	1.4390	1.4569
1.3889	1.3630	1.4574	1.4150	1.4226	1.4344
1.3987	1.4064	1.4359	1.4133	1.4177	1.4445
1.4217	1.3675	1.4447	1.4598	1.3988	1.4545
1.3520	1.4039	1.4671	1.4364	1.4341	1.4485
1.4052	1.4228	1.4528	1.4326	1.5926	1.4383
1.4120	1.4544	1.4901	1.4431	1.5184	1.5229
1.3689	1.5953	1.4550	1.4476	1.4497	1.4347
1.3845	1.4322	1.4185	1.4583	1.4304	1.4386
1.3070	1.6616	1.4418	1.4083	1.4441	1.4352
1.3784	2.1539	1.4435	1.4043	1.4221	1.4351
1.2911	1.4136	1.4616	1.4244	1.4398	1.4450
1.3293	1.4271	1.4564	1.4514	1.4366	1.4011
1.4206	1.4131	1.4308	1.4245	1.4694	1.4115
1.3870	1.4647	1.5103	1.4377	1.4358	1.6463
1.4124	1.4066	1.4380	1.4332	1.4279	1.4264
1.4105	1.4532	1.4112	1.4217	1.4356	1.4148
1.4168	2.2788	1.4689	1.4318	1.4141	1.4346
1.3507	1.4205	1.4510	1.4531	1.4227	1.4021
1.3652	1.4428	1.4279	1.4481	1.4441	1.4568
1.3919	1.4176	1.4171	1.4215	1.4458	1.4491
1.3857	1.4285	1.4325	1.4473	1.4402	1.4165
1.4525	1.4334	1.4503	1.4531	1.4601	1.4156
1.3903	1.4039	1.4509	1.4476	1.4530	1.4715
1.4503	1.4242	1.4486	1.4177	2.4524	1.4282
1.3515	1.8552	1.4475	1.4530	1.4377	1.5891
1.3708	1.5006	1.4621	1.4317	1.4008	1.4490
1.3952	1.5516	1.4468	1.4195	1.4295	1.4467
1.4123	2.0842	1.4285	1.4455	1.4593	1.4205
1.4296	2.0636	1.4646	1.4496	1.4409	1.4359
1.3864	1.3820	1.4457	1.4521	1.4230	1.4198
1.3886	1.3668	1.4305	1.4288	1.4481	1.4260
1.3916	1.4188	2.5377	1.7364	1.4328	1.4226
1.3866	1.4416	1.4218	1.4416	1.4203	1.4491
1.3028	1.4644	1.4574	1.4959	1.4023	1.4458
1.4007	1.3802	1.4638	1.4573	1.4399	1.4230
1.4247	1.6027	1.4679	1.4495	1.6951	1.7658
1.4021	1.6698	1.4343	1.4305	1.5061	1.4224
1.3881	1.5196	1.4401	1.4457	1.6417	1.4185
1.2959	1.4158	1.4592	1.4273	1.5809	1.4232
1.5283	1.4055	1.4408	1.4600	1.4818	1.4369
1.4578	2.9338	1.4558	1.4611	1.4708	1.4283
1.3979	1.4982	1.4327	1.4159	1.4405	1.4493
1.3501	1.4000	1.4332	1.4130	1.4307	1.4212
1.3792	1.5960	1.4303	1.4535	1.4683	1.4406
1.4338	1.4384	1.4492	1.4714	1.4212	1.4264
1.3717	1.8851	1.4455	1.4422	1.4442	1.4267
1.3448	2.0557	1.4200	1.4589	1.4505	1.4336
1.3820	1.4319	1.4343	1.4543	1.4333	1.4055
1.3739	1.4324	1.4449	1.4368	1.4561	1.4264
1.3893	1.4569	1.4115	1.4381	1.4335	1.4341
1.4106	1.4354	1.4489	1.5571	1.4162	1.4253
1.5148	1.3926	1.4383	1.4441	1.4472	1.4403
1.4224	1.4400	1.4603	1.4536	1.4248	1.4455
1.3284	1.4254	1.4188	1.4138	1.4553	1.4614
1.4032	1.4327	1.4167	1.4373	1.4346	1.4386
1.4075	1.4299	1.4313	1.4353	1.4475	1.4400
1.4151	1.4094	1.4149	1.4730	1.4429	1.4490
1.3759	1.3984	1.3979	1.4458	1.4385	1.4310
1.5011	1.4027	1.4173	1.4416	1.4265	1.4358
1.4019	1.4570	1.4512	1.4541	1.4474	1.4379
1.4088	1.5333	1.4363	1.4703	1.4404	1.4444
1.4120	1.4641	1.4355	1.4913	1.5315	1.4600
1.4517	1.5427	1.4060	1.4315	1.4376	1.4200
1.6137	1.4860	1.4568	1.4598	1.4217	1.4464
1.4060	1.3981	1.4365	1.4541	1.4215	1.4348
1.3905	1.4229	1.4149	1.4443	1.4246	1.6316
1.4039	1.5085	1.4188	1.4569	1.4222	1.4381
1.3369	1.4076	1.4255	1.4496	1.4131	1.4438
1.4146	1.4946	1.4248	1.8608	1.4372	2.6317
1.3995	1.5097	1.6825	2.3778	1.4286	1.4361
1.3783	1.4054	1.4444	1.6233	1.4376	1.4279
1.4035	1.4099	1.4315	1.4517	1.4328	1.4496
1.3569	1.8961	1.4817	1.4302	1.4079	1.4464
1.4019	1.4065	1.4382	1.4769	1.4465	1.4098
1.4232	1.8394	1.4470	1.4314	1.4295	1.4261
1.4091	1.3926	1.4810	1.4695	1.4211	1.4315
1.4781	1.4080	1.4293	1.4397	1.4305	1.4467
1.4294	1.3588	1.4344	1.4787	1.4385	1.4146
1.3886	1.3799	1.4372	2.0993	1.4371	1.4687
1.3954	1.7320	1.4370	1.4246	1.4489	1.4597
1.4041	1.3907	1.4181	1.4100	1.4187	1.4153
1.3816	1.4085	1.4305	1.4204	1.4482	1.4045
1.4003	1.4303	1.4392	1.4330	1.4197	1.4614
1.3722	1.4276	1.4393	1.4386	1.4345	1.6511
1.3958	2.5951	1.4605	1.4739	1.5896	1.4697
1.3843	1.8221	1.4278	1.4581	1.4372	1.4628
1.3857	1.4125	1.4505	1.4554	1.4178	2.0730
1.3912	1.3934	1.4715	1.4607	1.4157	1.4593
1.4327	1.3920	1.4273	1.4539	1.4225	1.4394
1.4421	1.4289	1.4196	1.4607	1.4555	1.4513
1.4132	1.4662	1.4322	1.4263	1.4382	1.4220
1.4019	1.4474	1.4366	1.4490	1.4379	1.4448
1.3966	1.6267	1.4566	1.4494	1.4251	1.4381
1.3731	1.3829	1.6065	1.4278	1.4109	1.4324
1.4071	1.4414	1.4389	1.4655	1.4265	1.4453
1.4016	1.4267	1.4244	1.4552	1.4315	1.4772
1.3574	1.4048	1.4221	1.4707	1.4185	1.4617
1.3928	1.4317	1.4180	1.4406	1.4277	1.4565
1.3832	1.3727	1.4623	1.4661	1.4275	1.4591
1.3876	1.4339	1.4664	1.4629	1.4369	1.4529
1.3978	1.4201	1.4174	1.5527	1.4346	1.4515
1.3879	1.4340	1.4205	1.4634	1.4393	1.5162
1.3999	1.4272	1.4248	1.4714	1.4264	1.5400
1.3831	1.3302	1.4947	1.5939	1.4458	1.5053
1.4147	1.3829	1.4213	1.4403	1.4299	1.6710
1.3815	1.4363	1.4420	1.4439	1.4351	1.4237
1.3931	1.4148	1.4275	1.4364	1.4097	1.4210
1.3770	1.4742	1.4284	1.5506	1.3968	1.4554
1.3741	1.4020	1.4259	1.4162	1.4370	1.4289
1.3937	1.8510	1.4393	1.4225	1.4603	1.4526
1.3720	2.2766	1.4852	1.4346	1.4207	1.4130
1.3854	1.3788	1.4299	1.4472	1.4952	1.4315
1.3773	1.4371	1.4252	1.4277	1.4122	1.4377
1.3872	1.3807	1.4316	1.4479	1.4541	1.4379
1.4688	1.4017	1.4178	1.4387	1.4083	1.4577
1.3758	1.4131	1.4325	1.4778	1.4213	1.4303
1.3752	1.6272	1.4223	1.4251	1.4453	1.4724
1.4214	1.4254	1.4418	1.4484	1.4381	1.4414
1.3811	1.5545	1.4333	1.4229	1.4199	1.4286
1.3977	1.4332	1.4502	1.4188	1.4249	1.4441
1.3961	1.3793	1.4584	1.4195	1.4280	1.4320
1.3983	1.3251	1.4093	1.4131	1.4311	1.4476
1.4211	1.4057	1.4254	1.4333	1.4295	1.4540
1.7532	1.8887	1.4568	1.4222	1.4301	1.4314
1.2931	1.4657	1.4138	1.4480	1.4442	1.4553
1.4568	1.3772	1.4254	1.4287	1.4211	1.4308
1.3943	1.5083	1.4185	1.4400	1.4294	1.4544
1.4400	2.3451	1.4379	1.4397	1.5380	1.4312
1.3893	1.4737	1.4384	1.4284	1.4433	1.4419
1.4203	1.4138	1.4355	1.4135	1.4292	1.4073
1.4171	2.0424	1.4609	1.4536	1.4331	1.4279
1.4520	1.4621	1.4125	1.4250	1.4358	1.4059
1.3954	2.1623	1.4236	1.4485	1.4492	1.4269
1.3745	1.4074	1.4860	1.4426	1.4144	1.4312
1.3875	1.3874	1.4557	1.4142	1.4032	1.4437
1.3805	1.4292	1.4233	1.4181	1.4101	1.4114
1.3252	1.6493	1.4267	1.4207	1.4135	1.4290
1.3889	1.4885	1.4343	1.4125	1.4397	1.4470
1.3519	1.5524	1.4219	1.4368	1.4364	1.4299
1.3808	1.4263	1.4440	1.4302	1.4548	1.4298
1.3672	1.6884	1.4584	1.4259	1.4317	1.4399
1.3822	1.4216	1.4174	1.4559	1.4431	1.4213
1.3917	1.3902	1.4217	1.4485	1.7690	1.4317
1.4745	1.4484	1.4313	1.4219	1.4362	1.4305
1.3833	1.4145	1.4401	1.4347	1.4238	1.4541
1.3809	2.1496	1.4587	1.5040	1.4668	1.4744
1.3794	1.4564	1.4123	1.5618	1.4405	1.4560
1.4031	1.4260	1.4544	1.4467	1.4576	1.5684
1.3931	1.4660	1.4048	1.5549	1.4186	1.4413
1.4102	1.4426	1.4307	1.4537	1.4343	1.4981
1.3892	1.4454	1.4313	1.4276	1.4241	1.4550
1.4002	1.4254	1.4551	1.4390	1.4338	1.4803
1.4282	1.4417	1.4491	1.4299	1.4442	1.4617
1.3440	1.4426	1.4197	1.4254	1.4292	1.4779
1.4103	1.4192	1.4181	1.4232	1.4384	1.5914
1.3847	1.4563	1.4592	1.4405	1.4232	1.4288
1.3998	1.4273	1.4255	1.4511	1.4222	1.4206
1.3761	1.4238	1.4767	1.4252	1.4367	1.4328
1.4167	1.4295	1.4378	1.4113	1.4806	1.4244
1.3859	1.4342	1.4447	1.4145	1.6859	1.4275
1.3970	1.4717	1.4476	1.4714	1.4367	1.4472
1.4250	1.4400	1.4963	1.4305	1.4207	1.4399
1.9660	1.4425	1.4498	1.4417	1.4322	1.4486
1.7706	1.5477	1.5239	1.4487	1.7764	1.4488
1.4321	1.5937	1.4641	1.6414	1.4539	1.4288
1.4156	1.4841	1.4948	1.5723	1.4545	1.4151
1.4192	1.4705	1.4261	1.5266	1.4151	1.4523
1.3677	1.4479	1.4394	1.4094	1.4509	1.4611
1.3918	1.4257	1.4370	1.4568	1.4215	1.4138
1.3638	1.4242	1.4394	1.4362	1.4097	1.4476
1.3892	1.4193	1.4306	1.4689	1.4315	1.4402
1.4108	1.4321	1.4518	1.5011	1.4288	1.4178
1.3865	1.4421	1.4438	1.4529	1.4110	1.4298
1.4110	1.4248	1.4207	1.5370	1.4398	1.4275
1.4790	1.4472	1.4330	1.4513	1.4347	1.4464
1.4045	1.4489	1.4398	1.5761	1.4258	1.4463
1.3797	1.4585	1.4075	1.6855	1.4217	1.4270
1.4138	1.4643	1.4310	1.4308	1.4399	1.4251
1.4081	1.4281	1.4137	1.4240	1.4348	2.8274
1.4076	1.7016	1.4452	1.5271	2.0454	1.5019
1.3869	1.5855	1.4630	1.4681	1.4546	1.4428
1.8323	1.4431	1.4108	1.4479	1.4569	1.4562
1.3687	1.5208	1.4752	1.4230	1.4220	1.4143
1.4314	1.4206	1.4283	1.4359	1.4675	1.4203
1.4395	1.4367	1.4656	1.5261	1.4322	1.4446
1.3897	1.4616	1.4300	1.4505	1.4224	1.4168
1.3843	1.4219	1.4307	1.4372	1.4413	1.4389
1.5389	1.4265	1.4229	1.4369	1.4307	1.4152
1.3463	1.4489	1.4324	1.4278	1.4365	1.4283
1.3978	1.4143	1.6799	1.4012	1.4264	1.4210
1.3918	1.4653	1.4192	1.4889	1.4349	1.4206
1.4082	1.4311	1.4542	1.6078	1.4241	1.4696
1.4226	1.4728	1.4821	1.4183	1.4443	1.4530
1.3821	1.4441	1.4266	1.4404	1.4266	1.5569
1.3828	1.4465	1.4399	1.4252	1.4309	1.4515
1.4083	1.4261	1.5884	1.4516	1.4734	1.4301
1.3777	1.4704	1.4482	1.4192	1.4486	1.4301
1.3939	1.4248	1.4253	1.5000	1.4197	1.4186
1.3718	1.4315	1.4236	1.4169	1.4289	1.4333
1.4023	1.4149	1.4231	1.8983	1.4546	1.4399
1.4257	1.5236	1.4163	1.6311	1.4238	1.4487
1.3701	1.4691	1.4508	2.4165	1.4201	1.4555
1.4006	1.6226	1.5122	1.4387	1.4100	1.4606
1.3965	1.4444	1.4549	1.4273	1.4139	1.8911
1.4023	1.5167	1.4646	1.4699	1.4011	1.4443
1.4016	1.4364	1.4215	1.4225	1.4242	1.4389
1.4272	1.4626	1.4223	1.5427	1.4626	1.4580
1.3953	1.4378	1.4081	1.5146	1.4378	1.4332
1.4565	1.4565	1.4312	1.5016	1.4565	1.4367
1.4459	1.4459	1.4377	1.4673	1.4459	1.4326
1.4598	1.4598	1.4324	1.5072	1.4598	1.4397
1.4568	1.4568	1.4225	1.4782	1.4568	1.4697
1.4411	1.4411	1.4411	1.4593	1.4411	1.4229
1.4352	1.4352	1.4352	1.4352	1.4352	1.4352
1.4275	1.4275	1.4275	1.4275	1.4275	1.4275
1.4369	1.4369	1.4369	1.4369	1.4369	1.4369
1.4591	1.4591	1.4591	1.4591	1.4591	1.4591
1.4464	1.4464	1.4464	1.4464	1.4464	1.4464
1.4587	1.4587	1.4587	1.4587	1.4587	1.4587
1.4393	1.4393	1.4393	1.4393	1.4393	1.4393
1.4435	1.4435	1.4435	1.4435	1.4435	1.4435
1.4229	1.4229	1.4229	1.4229	1.4229	1.4229

## Sheet: Movement
Week 1	Week 2	Week 3	Week 4	Week 5	Week 6
0.000134318166548	0.000028814689273	0.000017898868385	0.000057271717855	0.000036547286421	0.000054491238993
0.000068392980571	0.000125196685159	0.000114999337840	0.000023945194891	0.000013002413449	0.006563892397505
0.000087769375502	0.000101944615045	0.000092943396144	0.007942729645599	0.006832462009217	0.007134602122269
0.000059281174556	0.000049846128441	0.000062056420939	0.007639731713084	0.000018237220864	0.007458440649348
0.000027618857828	0.000068583244313	0.000014633481177	0.007293870511230	0.000009073705601	0.000047376120253
0.000392775468001	0.000018928782291	0.000069244682653	0.007464151719009	0.007052929958540	0.006683765619355
0.000374246814101	0.000016139508629	0.000163661275208	0.000024617393628	0.006730331044468	0.000003888568610
0.006019446087940	0.000235663876361	0.000038771447417	0.007234972007490	0.000009763454698	0.000022070744735
0.003628717156250	0.000022167783412	0.000042069781315	0.000018991548526	0.007177859664726	0.006948041432501
0.000082315188381	0.000087888605684	0.010105565619580	0.007259861078990	0.007385988297748	0.007994221267465
0.003376991483768	0.000026810151387	0.008632669159683	0.007354658703355	0.000009057556549	0.000120949995620
0.000114558116209	0.000071221892563	0.008830873451979	0.008088863966088	0.000009986126821	0.000016870322302
0.002103054672950	0.000040127566787	0.008354651918515	0.000013986855132	0.008773360047775	0.000052242219649
0.001782987701554	0.000016368241386	0.000044295107994	0.008762391145655	0.000069968718341	0.000031132582555
0.000081252216912	0.000018660192778	0.010327693315427	0.000018650338931	0.000021153343643	0.000016519914173
0.000052728624674	0.007431037267184	0.000049960012313	0.000103893460003	0.000104176992319	0.007443554663765
0.000152966681464	0.000184633261854	0.000022646260089	0.008318142212316	0.000033383526305	0.009477314494387
0.000515319469343	0.000077815532389	0.008597213887901	0.007245025481603	0.000020441719173	0.000016580347402
0.000244035015429	0.000062060502879	0.000025203890375	0.007331413463233	0.000059022595389	0.007747233107351
0.000014032190101	0.000089219262581	0.000037684915459	0.000025668556503	0.005602156460526	0.000077924276595
0.000093623504651	0.000014460727021	0.000011516854869	0.005620497480754	0.006215192618830	0.007918544026440
0.000106511745925	0.000050051228395	0.006895444277792	0.007688551240339	0.007050089696203	0.000009720288666
0.000053349576871	0.000124528483702	0.000044035693594	0.000015990233377	0.006835899575105	0.000030656904577
0.000177661592756	0.000061259593568	0.008551418458508	0.006391611743187	0.007020459662227	0.000072440238371
0.001570315896618	0.000065091496793	0.007603765486834	0.000026764516659	0.008657547766649	0.000009032008966
0.000120925207757	0.000066877433549	0.000017822872103	0.006103297556058	0.000086968188611	0.008225193067662
0.000129379046865	0.000257017203259	0.008193248580295	0.006601526518188	0.009719071616098	0.000080314224779
0.000143869736656	0.000151058297474	0.000052426862921	0.000003554309884	0.000034919245760	0.008358925840606
0.000251063307150	0.000019149404212	0.000257828488990	0.008508759375974	0.000025308773553	0.000073674023158
0.000067779255527	0.000043309629792	0.000056965574626	0.000053548883785	0.000028413583073	0.000011124046768
0.000109709854456	0.000028411631306	0.000050518122353	0.007759496143033	0.007500324034766	0.000047532057511
0.000016516546263	0.000137402074393	0.000003257369353	0.007553295471539	0.007165921977619	0.000075654178107
0.000287448033957	0.000069672715857	0.008687546545564	0.000084426813192	0.008475956101706	0.000102020067530
0.000070192550898	0.000016291720146	0.007951298365162	0.000013419979219	0.000026282011382	0.000065998514320
0.000032040183774	0.000055356874493	0.009238657499335	0.007230514008113	0.008851723099392	0.000020905931818
0.000149784472668	0.000045166856773	0.000018811646262	0.000023418201120	0.009921187815778	0.000101996066197
0.000369204882626	0.000017524598366	0.007233681421015	0.000003231306083	0.008365428947089	0.000066580899762
0.000100691677305	0.000064218218764	0.008205079298454	0.006199228599342	0.000014797946901	0.008700550822086
0.000328802885611	0.000129458741697	0.000035088546916	0.000057897640152	0.008969131701093	0.000036437984086
0.000099500793460	0.000150443939130	0.008039851942899	0.000046388795574	0.000039673835108	0.000249495017611
0.000070528837510	0.000079592501035	0.000022878064579	0.000029954673492	0.008808238137085	0.000078496987642
0.000038219590206	0.000103427567717	0.007525995319189	0.000003448943969	0.008202045924321	0.007032820018669
0.006005308936711	0.000062467533579	0.000045609704603	0.002157033263656	0.000009366936914	0.000067224684067
0.000899977625686	0.000082870404494	0.008622966115888	0.000062238778703	0.007090915433241	0.008483039511680
0.000145138791122	0.000060944554242	0.007259124299641	0.006772875957663	0.007408801691300	0.008277309185752
0.000043406881481	0.000026164348471	0.008006027077758	0.008754630115449	0.008298659255021	0.000068818436621
0.002113058678003	0.000223457990716	0.010551380477920	0.000008453691343	0.000018328242041	0.000008633826303
0.000054197815594	0.000071928375274	0.007533233667175	0.008576580960379	0.009009408193601	0.000026193324088
0.000128324998443	0.000026617511465	0.009143588707969	0.000202927721012	0.000018696510839	0.000047617101833
0.000095050785873	0.000058593097189	0.007632445579721	0.000336373206581	0.007954727949218	0.000071388493737
0.000836175285142	0.000017784735355	0.007786037559301	0.000015171560471	0.000012726674733	0.000019135610813
0.003349187643310	0.000067385430434	0.007162399472882	0.000020418735950	0.000054518936904	0.007919279468782
0.000655564693852	0.000057867301120	0.008792044276119	0.000076734526955	0.008013887584603	0.000013933906036
0.001551291910268	0.000111621619795	0.000033881149461	0.000056506669961	0.007489282827279	0.000084535857101
0.000821302748271	0.000495106975506	0.008818455495933	0.000060813851408	0.008779969356842	0.000142093484981
0.000421055583466	0.000038037072562	0.008964792063259	0.000036214826211	0.000015526276215	0.000094458663195
0.000106335277509	0.000022177934864	0.008008673661491	0.000018362291014	0.007793645900372	0.000091447401880
0.000309735000104	0.000075653219836	0.000068459040643	0.000018740491690	0.000026999497466	0.007211025001536
0.000250789519235	0.000112229703124	0.008742327528122	0.007100347982276	0.010285773554684	0.000034159813542
0.000472325935518	0.000055517109641	0.000053286000943	0.009445302059682	0.007214285106042	0.006297171004633
0.000674242527546	0.000022029600879	0.008178410266106	0.000018890624286	0.000035132750549	0.006745751634791
0.001726191756235	0.000118464577809	0.008132564324637	0.008189382305166	0.008251460389202	0.005832963614812
0.000718223719233	0.000052182880336	0.007800140308306	0.009119697857931	0.006422732144501	0.006709884919644
0.000085808975624	0.000114249016675	0.008623156878062	0.000088775432080	0.000009504181540	0.000076496428472
0.000047467919027	0.000024298577428	0.008176559530553	0.007494921943515	0.000047677208628	0.000051360739045
0.000617506294158	0.000087052382298	0.008446068007522	0.000224305089475	0.007338800850420	0.000017565456835
0.000500903374945	0.000034767113402	0.006561107946124	0.000131183028078	0.000003587215287	0.006561410045035
0.000297990650672	0.000847545045394	0.007455712672659	0.000083087911789	0.000010574085929	0.000060422705359
0.000084816339590	0.000399636973810	0.008319034282223	0.000020373559037	0.000057382252020	0.000060361333286
0.000060705145442	0.000037426363361	0.000002872207684	0.007675526517245	0.000065666556795	0.000016513786871
0.001046279428576	0.000368449718242	0.009415483104850	0.009346469352453	0.007240054499647	0.000017034730894
0.000311321416385	0.000064895773951	0.008434764042396	0.000009417417829	0.005894444274421	0.007045820834363
0.000369268986492	0.000157448956814	0.008979500142105	0.000022094595941	0.007292622943627	0.000023732438544
0.000136405093581	0.000020666226731	0.008156870871801	0.000081499640081	0.006466509635458	0.006859345736526
0.000076513719030	0.000016196262533	0.007503955247228	0.007050654908775	0.006634832289254	0.006814882389742
0.000258822355642	0.000014046346737	0.009850659167549	0.008457208460678	0.000010535498158	0.000005209314808
0.000026953718740	0.000048251433685	0.007473447189297	0.000016179791056	0.007418587448550	0.000011156637017
0.000052862383292	0.001737303557807	0.009520723568517	0.000065559315799	0.006737078092604	0.000014909551978
0.000175136333983	0.000126425845183	0.008116302219147	0.000054105602632	0.006685410764542	0.000023093137681
0.000116551770189	0.000085054448378	0.007072200100709	0.000081395502830	0.000017384573557	0.000106863518782
0.000141123961826	0.000025994814163	0.007793874074593	0.000069671316149	0.007554059756981	0.007543971257199
0.000355307412727	0.000081334871544	0.008407794107934	0.006468625236745	0.008835513548360	0.000012845566624
0.000701011624265	0.000086656805198	0.000019388754589	0.007819392557848	0.009106429054526	0.000021495528660
0.000557912189593	0.000122356151140	0.009156852379522	0.007129616548211	0.008038691896421	0.000024970882565
0.008423736720115	0.000043334142773	0.000046052313168	0.000062584517312	0.011052089181558	0.008203789697819
0.001588926890759	0.000090413112463	0.007997775017410	0.006256918064920	0.000056813358258	0.000009640956919
0.000031990845212	0.000147696945208	0.000200755266563	0.000085565831480	0.009084549181049	0.008060525574287
0.000124594500031	0.000021383985456	0.007636146729628	0.007624724377418	0.000025271443881	0.000041825279477
0.000024199566252	0.000011096181970	0.000046947037507	0.008506888903197	0.000083802230593	0.007804406398905
0.000015092960682	0.000041298462024	0.008421559992900	0.000063255352052	0.008399399975896	0.000019321418036
0.000043105163920	0.000016764556161	0.008883548856452	0.000018975588243	0.008147064371842	0.000023632973614
0.000047307376524	0.000140643870799	0.009114239713091	0.000019394625482	0.007569873980336	0.007662178041953
0.000092404521120	0.000035990321157	0.009139695072844	0.000091561659965	0.009322043198224	0.000037643359319
0.000035437366013	0.000029204109199	0.000026621478721	0.000018332541316	0.008429355337112	0.000017519795617
0.000425759522385	0.000053888762322	0.009628732897416	0.000087973951155	0.012209160081743	0.000086167758171
0.000254680669380	0.000053791400155	0.009561299596260	0.000061902609223	0.010423442461502	0.010500678860774
0.000327075547543	0.000015275850903	0.010443153873260	0.000045460825704	0.000122581163515	0.008661619741532
0.000078514695646	0.000029906878438	0.010248642821181	0.000045269568028	0.008469880009376	0.009653547719592
0.000131877327423	0.000188915640121	0.007183781708055	0.006551202247815	0.008112239899819	0.000042243135210
0.000091457250500	0.000052666939906	0.000061578864927	0.000062624511794	0.009409966627910	0.007727689777474
0.000096867856022	0.000187352302879	0.000012550384856	0.006537126353727	0.000049787100515	0.000051902834419
0.000010953203470	0.000771764046992	0.000003779947911	0.000060393581099	0.008030752896695	0.000009377083757
0.000048712840023	0.000143474349051	0.008302124702897	0.008268264714311	0.008217295432489	0.000013407236406
0.000083300397830	0.000028390403288	0.008457731100222	0.000055093923983	0.000052884492128	0.000082971797480
0.000059463642700	0.000067012606486	0.008898369567516	0.000015451544776	0.000032386466783	0.008977205528227
0.000094434233184	0.000057642233161	0.007771245885342	0.007196854893600	0.008684805636441	0.000020529798719
0.000099967343653	0.000072914340198	0.007749606025333	0.000049600060975	0.007244754241678	0.006935703182555
0.000217377561291	0.000054892576713	0.008409608636545	0.006816788857515	0.007772631996624	0.008536501938508
0.001291266437478	0.000024350955362	0.000027714233630	0.000104937235938	0.000584273316524	0.000026009782114
0.000284529628584	0.000194968201858	0.000026733035315	0.000079722678851	0.007722173574075	0.007513698905673
0.000119705127769	0.000171013269055	0.008053947595673	0.007836328771971	0.000017935693451	0.000051852444435
0.000492195448974	0.000061053389009	0.007936371172783	0.000055718900471	0.007909371030514	0.000018273440409
0.000059060739943	0.000014764513712	0.007970228882663	0.007096923946463	0.007637203324939	0.000033181778327
0.000035402588989	0.000047261029832	0.008614869257603	0.007124521694302	0.000014585745735	0.000031414177305
0.000078088924373	0.000148929849992	0.008736126307337	0.000018313875753	0.000019595491083	0.000019731070480
0.000117280720412	0.000060366244847	0.010840092288546	0.000327601164473	0.000047195927149	0.000093638286187
0.000055145284098	0.003237431261919	0.008245917395370	0.000019939009981	0.007519499639901	0.006659864365966
0.000089862322058	0.000215942354751	0.008869502003594	0.007838028676434	0.000020482605711	0.008296907086085
0.000067210812587	0.000012624562508	0.009579450964660	0.000341631827617	0.008742994037016	0.007119924712615
0.000205878619159	0.000081351882088	0.007908340397555	0.008708129026199	0.000067319224152	0.006398972702147
0.001281859479045	0.000025419951535	0.007560790815803	0.007381993445390	0.000046144781043	0.007532456014528
0.000192769734054	0.000028885297539	0.000290988907518	0.007600615386133	0.002553933510780	0.000022476121189
0.000079083768834	0.000084267598048	0.009769324617915	0.008403144941682	0.006737141447652	0.000058791832625
0.000347945561064	0.000026152087274	0.008989481751570	0.007969597025126	0.007006349079205	0.000020288473726
0.000070817474066	0.000048056470233	0.008399410140533	0.000053750480706	0.007745230678619	0.006172774633881
0.000125195407032	0.000015133747090	0.000034740790011	0.000023407722196	0.007038317675662	0.000028178656671
0.000019072440703	0.000073207073408	0.008051101823690	0.000058074942774	0.008781311556917	0.000058066498504
0.000082633857678	0.000054783377328	0.008297958208845	0.000064100680439	0.008777250920512	0.000043215624395
0.000044096917633	0.000011754688089	0.011010149668797	0.000031789649403	0.008746429607300	0.000024529972917
0.000830915246066	0.000062392741352	0.009253144065342	0.000092613839123	0.009898304675854	0.007639203444816
0.000045419007836	0.000194516807969	0.009143743916078	0.000033608010570	0.000024827041382	0.006757934295227
0.000030948416873	0.000058374276147	0.000044570174726	0.000035947409312	0.007192691636647	0.008171067665255
0.000039375463239	0.000029936468424	0.008919083292837	0.000031999191838	0.000003757512518	0.000043724885841
0.000029362617092	0.000299655048606	0.000216043163550	0.000023739545993	0.008887079680570	0.000010042762017
0.000049614759322	0.000018504083347	0.008920030678597	0.010191164719859	0.000049933903089	0.000008103286988
0.000331519158157	0.000057613561745	0.000008666603338	0.000077829939734	0.000020661685257	0.000004093146912
0.000439076159433	0.000084441153645	0.000212762338910	0.000026686491328	0.000464679710977	0.000037308466396
0.000027069705593	0.000029316145816	0.009995251384980	0.000153997988002	0.009425183713634	0.000079637912709
0.001468734862049	0.000068330764623	0.008656504239861	0.000027645586006	0.007646916942812	0.000037651359423
0.000232145824689	0.000129599114040	0.007818687133572	0.000100358334933	0.009517185063957	0.000067852259557
0.000068607234449	0.000101411586431	0.009618776951643	0.000018305429321	0.007861196726260	0.000091313437771
0.000042001631835	0.000149993372548	0.008522168837409	0.000049691996512	0.000220040934435	0.007309564508383
0.002392536634680	0.000122150066966	0.000044158566722	0.000061130268661	0.006008491291535	0.006854694026673
0.000180213239490	0.000027018418165	0.007216208798162	0.000062741380930	0.004558034847371	0.000121309469378
0.000076932828453	0.000066024623505	0.008404621004530	0.006784880322697	0.000259972795987	0.000129224718089
0.000123588197869	0.000028986992205	0.000052210241862	0.008520934958937	0.000028013999169	0.000010013484275
0.000158529041360	0.000244145092490	0.000045266351475	0.000048825138359	0.010510869964553	0.007261590050198
0.000047385435358	0.000099685785851	0.000003385597834	0.007718228635628	0.000051496943264	0.000073521750801
0.000090360640642	0.000023738341999	0.006760952917802	0.008076523480715	0.000014746879605	0.000049370076889
0.000035613768596	0.000229326231506	0.000162043702643	0.000065308179335	0.008994378126311	0.000023265625295
0.000255322780489	0.000229695238890	0.007429609938660	0.000008750630333	0.000350834833088	0.000091758205090
0.000032224736965	0.000060479533154	0.000019136315526	0.000055729513046	0.000050615191114	0.000028438300243
0.000118203780053	0.000221077185694	0.008502586748489	0.000063280454306	0.008225804585092	0.000023600824793
0.000714128450657	0.000070255869533	0.007249684255350	0.006707721022078	0.008039289386587	0.000055172505431
0.000026991567281	0.000030131133736	0.007550838915424	0.000081922194220	0.008819065482566	0.008795773705836
0.000497166251095	0.000018373886320	0.007056618890486	0.006296858116643	0.008348224476781	0.000012675523261
0.000271909667796	0.000043373093239	0.007531217096276	0.007683503300122	0.000048919225928	0.000021528245578
0.000042336207827	0.000026125432627	0.005540506948357	0.000052803525755	0.007689685060481	0.000032611651035
0.000015982999282	0.000083249227456	0.000041440461124	0.007435803863529	0.000060616140206	0.009366798424360
0.000485784239735	0.000062232789926	0.007171222399857	0.007470595303227	0.007729638979049	0.000017533024921
0.000188561555282	0.000095463731198	0.000018884605849	0.000059128114859	0.000996910914669	0.000008065443946
0.000120315233254	0.000031108634890	0.007550949964287	0.000046146517481	0.008596209603060	0.000048782595752
0.000039011216085	0.000061837954741	0.008864674291231	0.000110174828764	0.000029489436022	0.008149385287994
0.000080294179426	0.000019992483281	0.000047450247911	0.000036491255935	0.000076934936607	0.000024365011277
0.000023441117499	0.000066157787483	0.000093727494128	0.006803967584047	0.007070863305783	0.008599968851113
0.000671112524247	0.000590950119888	0.000027321485545	0.000018124155975	0.009402650477944	0.000128765730818
0.000338363670206	0.000034727589449	0.007103243418684	0.000028916764651	0.007511333787463	0.000024455136820
0.000334085326429	0.000027973530386	0.007437873852143	0.000020278970474	0.000018419363872	0.008563260415763
0.002046894190957	0.000219396716147	0.009220195888811	0.008149602371484	0.000010172378165	0.000025514101246
0.000093890793776	0.000019403937360	0.000045099429641	0.000020641137499	0.000071209908882	0.000031883140252
0.000423858296631	0.000063164932025	0.010060702136444	0.006871996269986	0.000075144571284	0.000061624804438
0.000241318383958	0.000086410638877	0.000003471617168	0.000016058217443	0.007277643088030	0.000062929842232
0.000047701004713	0.000027598401184	0.000011546738908	0.000015703473369	0.000012271759845	0.000044279629460
0.000190189618990	0.000076541322302	0.009463571702042	0.000064517582074	0.007442311893187	0.000036331471705
0.000102671315691	0.000098542793606	0.008558421153433	0.000017492203339	0.005892579947176	0.000045793273132
0.000032903762075	0.000035968379048	0.008711346349355	0.000023465194946	0.008023044742103	0.000012824255459
0.000066521400966	0.000029047060446	0.008563526971476	0.008472067133077	0.006868974245470	0.000047191912356
0.000183655234481	0.000043725261335	0.000014039730087	0.000026314100805	0.007563535567177	0.000021893212084
0.000316302793895	0.000020230757678	0.000043944583100	0.000013368977084	0.006789179000902	0.000027478029161
0.000413952152878	0.000029983667487	0.000035086797381	0.000095159723809	0.000027739665442	0.000017677422459
0.000166301998859	0.000043987846032	0.000014698210032	0.008549597838505	0.000022614925002	0.007325164324019
0.000053015811821	0.000053857955380	0.000097647491783	0.000073300964869	0.000265511450657	0.006633118496791
0.000038121476876	0.000020147691643	0.000032854197515	0.008572433626028	0.007539031140069	0.007682346660871
0.000055342013157	0.000010589759147	0.000026410485349	0.000016454937348	0.000013801229276	0.000022532526904
0.000035694230220	0.000065610159261	0.000030568192044	0.000020705377106	0.000020458608255	0.000137909565397
0.000339138003115	0.000244981057109	0.000019976840350	0.000009718220201	0.008937250565712	0.000084458649772
0.000085063271663	0.000091865045135	0.000066512355215	0.010062688921665	0.000014581195180	0.007480584502052
0.000087065011262	0.000237709116330	0.000026371340607	0.000045560489573	0.000058936729823	0.000116281906218
0.000073379137301	0.000024398081481	0.011524366087097	0.007085552987713	0.000015757144070	0.007399367257075
0.000449305078283	0.000024075865543	0.000030048617944	0.000009715435060	0.006852176317515	0.000009721145124
0.000879214138501	0.000051344884377	0.000046690055303	0.006641197100723	0.011272807740694	0.000087270892432
0.000305008146287	0.000043048947735	0.008605144428914	0.008464007591243	0.007902729274705	0.000033215400066
0.000562088939507	0.000043641895143	0.000146109440440	0.000017526632562	0.007961722959244	0.000048219305634
0.000371557694163	0.000023634103867	0.000095014476774	0.008414756351380	0.008463561435666	0.000028266334390
0.000120801118770	0.000015867153415	0.000026594814583	0.000018317357473	0.007503815174349	0.000011330166688
0.000032961048403	0.000061581831659	0.000018784109965	0.007438827262383	0.008831159358934	0.000039356799226
0.000047987692369	0.000212454458578	0.000078083349708	0.008220390809276	0.002693922223179	0.000020773548988
0.000299528648715	0.000027485082759	0.007196813121197	0.007294427967123	0.007534223434468	0.000017163361101
0.000121372806339	0.000020882556042	0.000019107347796	0.007920428969902	0.000058480244593	0.007642740027379
0.000047450655198	0.000073125891248	0.007751319653394	0.007161015048551	0.000031400839100	0.000063698925699
0.000075994346564	0.000018530993091	0.008302469545308	0.007409071827066	0.000003587884919	0.000171601261419
0.000205711075360	0.000226017786205	0.000003564396248	0.007751384160884	0.007639222841567	0.000009544327015
0.000030770389547	0.000014576139058	0.009178108602343	0.006348151548167	0.007691016247229	0.007196074987977
0.000416775033304	0.000023232097221	0.000208308311056	0.008604702669095	0.009002815071652	0.007268555048655
0.000180249222941	0.000016186534381	0.006924893317825	0.007176480207464	0.008998836510519	0.008104371528092
0.000032365369241	0.000047555686660	0.007439490630679	0.000015341174099	0.008536619408422	0.000051604975639
0.001153087977148	0.000065369686983	0.006021218268931	0.000046451760651	0.007940962893048	0.000014839141381
0.000122849585693	0.000012799897713	0.000346391923311	0.000016097656530	0.000021268793691	0.000066335599144
0.000489566637806	0.000015013145233	0.007532156624354	0.000010487226199	0.007914845099127	0.008159250902966
0.000014489901494	0.000073458553927	0.008255749372099	0.000066612398175	0.007166716124768	0.000075739871641
0.000016661011418	0.000062560247643	0.000003056740373	0.000020670858136	0.007195810887387	0.000049225721384
0.000105757378755	0.000057944755354	0.007889326282992	0.000031342390466	0.008053002432237	0.008036846204135
0.000291819285035	0.000047601324483	0.008141959966955	0.000031507735352	0.008287069161668	0.007325802855438
0.000063981469488	0.000033286491666	0.000003695350912	0.000078822714633	0.007091448689560	0.000012364014415
0.000088577873545	0.000037488309056	0.009229647191886	0.007614626380688	0.008448404843566	0.000068417795781
0.000149784869934	0.000057700942735	0.000044281777638	0.000011984369448	0.006756705374233	0.008194726481262
0.000101995358399	0.000206355815828	0.007279939771903	0.007769140835527	0.012299997737045	0.008566081936023
0.000078299798958	0.000069694119659	0.007311950306695	0.006191421030014	0.000054762422921	0.000003988425567
0.000466836657929	0.000062057417722	0.000057493160390	0.007999354746964	0.008844784552780	0.009059665997348
0.000071386237422	0.000199702603178	0.000003566165777	0.000185835607821	0.007613639368369	0.000017396040486
0.000019469981923	0.000086194462390	0.000003673681290	0.000087709541983	0.007981279143049	0.008693070165671
0.000068170734498	0.000036466565566	0.000024727826308	0.000017574841957	0.000465124205249	0.000068142632217
0.000089697354480	0.000029812368889	0.006833390430373	0.000125169418957	0.000027955609986	0.000087411154991
0.000038206880158	0.000058744904886	0.007069638427081	0.000126710034636	0.008530611953554	0.000049247394580
0.000029914061543	0.000216655786673	0.007322655809438	0.000158563322954	0.000057299726289	0.000017165049539
0.000204114742842	0.000025317664911	0.008852510318405	0.000109260457937	0.008120626999196	0.009041721158471
0.000095508155851	0.000307465965360	0.007738546971759	0.000063348161835	0.007529637475667	0.008929450281430
0.000284261612931	0.000018455172053	0.007831816339208	0.000058907571396	0.000070562417382	0.000035893217913
0.000319265136132	0.000026361355860	0.000086108639678	0.000016230618758	0.000015337158911	0.000038459178522
0.000079920011279	0.000021508542796	0.000014646769253	0.000021032844358	0.007758463794105	0.007715478500081
0.000019723438478	0.000062984304959	0.000015041728901	0.000053791886805	0.008270923438847	0.007490053915540
0.000030775375517	0.000036296979510	0.006620935884170	0.008450956290931	0.008069296916859	0.000033932961430
0.000057781693376	0.000163309532628	0.007667561240517	0.000087528764221	0.000017001644894	0.000013477177800
0.000072530529808	0.000116119035497	0.006951570290565	0.000093848917299	0.007747365782101	0.000018663699652
0.000228728328235	0.000012745198101	0.000035218660714	0.010401388948164	0.007743324236818	0.008423458842017
0.000233407147972	0.000797688842999	0.007323198720165	0.000046860768955	0.000003441845857	0.000012587182043
0.000053986634313	0.000031885744496	0.008382987479279	0.000013324846819	0.000046619175716	0.000075434448925
0.000028515591415	0.000170175294552	0.009045397921912	0.000075051983161	0.008555032777514	0.000102410361678
0.000036116896469	0.000037278934251	0.007713296951335	0.000076862311546	0.008942682339311	0.007591001071364
0.000063220390529	0.000121780220488	0.000019103831894	0.007974697779780	0.009299188858002	0.000015990333998
0.000020274358731	0.000071636219473	0.009705423874664	0.007655899349988	0.008544331645066	0.000042788261137
0.000048869909449	0.000097659244186	0.000050204446580	0.007241088498549	0.007446126820096	0.000018348701130
0.000380527117092	0.000092995207693	0.000019317025927	0.009112712066479	0.009681608835086	0.000482234073657
0.000639825533005	0.000025703476760	0.009753181199899	0.000066906319397	0.000017595050476	0.007635243075855
0.000141420632195	0.000521422480773	0.009546409949304	0.000086935380813	0.009562332082233	0.000013324938034
0.003343037666800	0.000161536691313	0.000003185377120	0.008677003262328	0.009506052266538	0.000094021822242
0.000501426194445	0.000028237255779	0.000029807146981	0.000298478092910	0.000030166428026	0.000085840719771
0.000216108366174	0.000239114422526	0.000212907540354	0.000101265971908	0.000011492009239	0.000046373237329
0.000143168555999	0.000018971888759	0.009066510002133	0.000111432637301	0.008824388448949	0.000033846067895
0.000077724401538	0.000043261816205	0.000067662348112	0.000030766943836	0.009129892419523	0.000127699916003
0.000533438584478	0.000020169938917	0.009767966513360	0.007270287033992	0.008642686315059	0.000398232652703
0.000063905405173	0.000031844547168	0.000020330761041	0.000062428127094	0.009296482742318	0.007297992781443
0.000054030347697	0.000033125531510	0.000025621836740	0.000083890780190	0.009667676789320	0.008464478498475
0.000050285401250	0.000026027802185	0.000208680016906	0.000018316651961	0.000012026484881	0.008810521911918
0.000038390015712	0.000111166644556	0.007874592916902	0.009248039049325	0.010012178175481	0.000015641795620
0.000048870557522	0.000090663680834	0.000004865873505	0.000014753319785	0.007594363849564	0.000017495182904
0.000027413399595	0.000013100508280	0.010878582283263	0.008412208399063	0.008488647720794	0.009588223973860
0.000167802228362	0.000119283222276	0.007905820775195	0.006868358876344	0.011211508886222	0.007981381934950
0.000038082524675	0.000107832135745	0.008815726323232	0.000084663213229	0.007353770699599	0.000011495088383
0.000014801689725	0.000991422496427	0.007745003198882	0.007039982914430	0.000013142858847	0.000020575322186
0.000491441428251	0.000077305843008	0.013355618473066	0.000070688644735	0.000018062272755	0.000044355777518
0.000017874262836	0.000078491874337	0.011380958317870	0.000076144930995	0.007334016956943	0.000548787881946
0.000421276880827	0.000837434332840	0.010467954009034	0.000069886002857	0.000011578178985	0.007280713665611
0.000130146253883	0.000548516960171	0.009991038878511	0.000082905508083	0.008782138178967	0.008747645187429
0.000111578728989	0.000091060022936	0.009044024501402	0.000016535365879	0.007509748464173	0.000038670146693
0.000419283721093	0.000071612241802	0.009358547211452	0.008079674440065	0.009484029210199	0.009168085560280
0.000017994716779	0.000254730524477	0.009750818098822	0.000014432065353	0.009129985054468	0.007240359998826
0.000032179713685	0.000066412770843	0.008711617230937	0.008624106225612	0.008432187779518	0.000036225831181
0.000025079596957	0.000052352483145	0.000042084471223	0.000034032602870	0.008718549987347	0.000026971436543
0.000042850775482	0.000135797493713	0.008004743103672	0.000050853725448	0.000070071810933	0.010173184646332
0.000154819104716	0.000079698355262	0.008391339632730	0.000062265816113	0.000017902069818	0.000008945196196
0.000025751281439	0.000028813245122	0.010992944272309	0.007961890656719	0.000020031254673	0.000014210451299
0.000052617720585	0.000039493700592	0.008240458156375	0.000048958970855	0.007566212961920	0.000024674417923
0.000233871931091	0.000075639924477	0.000015494895076	0.007628908475697	0.006839869005411	0.000015871735936
0.000230191463849	0.000077477298361	0.008078770956472	0.000092672824523	0.008177544610782	0.000037153107975
0.000186528848970	0.085119077544018	0.000068398863135	0.000010665200509	0.008586512534460	0.007781085000455
0.000199825050795	0.000107853897525	0.000075543609737	0.006634296586961	0.000012965457080	0.006788193749371
0.001198384850287	0.000064939037340	0.006774187030695	0.007277976871921	0.008666114215048	0.000021966780332
0.000095807059362	0.000103233221356	0.000026513989318	0.000004580547179	0.009216978937171	0.000077641306016
0.000763005407704	0.000049941926527	0.000027604989578	0.009346187134946	0.011027352970560	0.008458959562213
0.000307315173949	0.000187145003296	0.007092296022843	0.000065093801644	0.010566713736989	0.000039527056829
0.000112192088384	0.000099855341504	0.007701003835414	0.000088747295842	0.000026750459101	0.008159799374386
0.000067750263982	0.000029401447797	0.007605406313326	0.007927967723677	0.008945851306358	0.007858381408763
0.000020834172037	0.000039258371609	0.007424810483341	0.007730127424601	0.008061449938723	0.000014606050685
0.000152876448085	0.000091641828941	0.009745925363118	0.000018921806625	0.000003182635090	0.007432833962997
0.000294829247297	0.000032691002242	0.000026635933612	0.008076367482323	0.008480417034692	0.000137385448166
0.000042660595662	0.000180227715738	0.008559364602358	0.007525042771824	0.000022191980149	0.007238367180482
0.000027208670489	0.000120541091787	0.006795063516670	0.007684654362856	0.000091924543415	0.007924324651142
0.000032469994702	0.000042012506590	0.006716680988517	0.000078657806125	0.008158608843792	0.008353651249152
0.000082958313946	0.000026129053497	0.009448385071043	0.008076740541779	0.008315139899929	0.009290590166384
0.000028326792248	0.000029443542948	0.000003318280309	0.000057247625613	0.008752928719600	0.007699964849749
0.000015019156328	0.000053591920143	0.007679507693099	0.009263964789188	0.007474612643368	0.007518434819084
0.000950065594462	0.000036419551039	0.010327679299064	0.000305285103161	0.010056332139993	0.000032180976119
0.000274776505078	0.000028358018248	0.010547242529041	0.007511584037520	0.008747142875078	0.000080964983967
0.000871902245842	0.002518294290222	0.000003623444427	0.007132920747130	0.000076780666948	0.000107077650546
0.000321329683508	0.000150900261379	0.000018799780427	0.007696512728959	0.000029083332722	0.008748111649745
0.000986103755627	0.000027984968012	0.009588447491676	0.000052693453165	0.000065467695223	0.009410021815171
0.000061628225362	0.000027217559191	0.008951478040514	0.000042985148949	0.000015209421358	0.000046595431117
0.000013404372825	0.000049814331012	0.008231920181709	0.000023078306815	0.000053401665871	0.009653545216191
0.000026683725372	0.000016554012795	0.000042008362035	0.000003363866256	0.007831174629730	0.000020815317414
0.000102296435805	0.000022589583611	0.000234574703964	0.008213917471785	0.009076510681636	0.009556408067556
0.001534430306929	0.000027182738011	0.000053387636795	0.006071707432130	0.008543476102059	0.000040630873326
0.000283156158205	0.000030182420634	0.009199718079946	0.007794604913835	0.007458946208124	0.000051003390723
0.000046216015290	0.000078012220447	0.009054772384470	0.009704775926851	0.009340716159398	0.007154314357857
0.000027084940983	0.000016366129909	0.008036886271332	0.000051150321123	0.000012315183633	0.008374435171324
0.000045632259376	0.000025657690262	0.008233498472735	0.000025408928782	0.008447098457041	0.000004241101293
0.000046312749995	0.000074001693803	0.009759775975684	0.000050050580872	0.010101350565607	0.007367622997221
0.000078173741169	0.000022220300785	0.000018094923944	0.008753961734074	0.007832028104353	0.000015491967111
0.000048960694644	0.000111776329059	0.009215368112029	0.009169391724705	0.008340311452334	0.007874268487626
0.000014742054210	0.000094054095751	0.000045180070475	0.000003528622993	0.008249535057897	0.009014505445632
0.000083774426162	0.000042700169958	0.000027412084115	0.008110249986901	0.000010503207265	0.008251606815248
0.024172646833424	0.000129999123527	0.009825916984799	0.000012436479405	0.000025054026666	0.000047239528039
0.000022696916035	0.000203249314189	0.010954567684067	0.010831943370827	0.000022474532014	0.011046734933378
0.000042358463516	0.000038065000371	0.011529495497797	0.008039987477633	0.000017412405827	0.000029051615167
0.000082464767344	0.000016322160897	0.000026657378082	0.008649614679781	0.000054818083964	0.000031874150036
0.000593441179554	0.000594259397727	0.009455702171878	0.007509855542508	0.009262425027683	0.000016637887139
0.000079718132021	0.001130539908264	0.009153637218711	0.008300148096916	0.009491721150816	0.000017692863793
0.001375108247716	0.000067993727866	0.000025922665993	0.008523361082651	0.009618954183270	0.000052068771227
0.000302414784490	0.000463348424938	0.011063584515083	0.000013675818650	0.000022038265677	0.000013833275514
0.000096045090885	0.000007561518510	0.012435006491881	0.000079180239534	0.007733836113154	0.000032523450714
0.000148774838433	0.000010655165756	0.010437379908826	0.009347414981847	0.009117480498791	0.000483235866815
0.000132852205406	0.000062852527529	0.000005619042545	0.000057782446364	0.000057588216411	0.010886567114857
0.000394498180247	0.000101202355297	0.009690881686480	0.000056139619949	0.010190715422961	0.000102119158123
0.000090338355650	0.000055174695470	0.000018453445709	0.009804886648145	0.008797818657152	0.000034100254503
0.000407726231056	0.000027633825893	0.009022692784905	0.008185295230884	0.007808414779630	0.008174225603437
0.000026884418240	0.000033673597787	0.009121003841380	0.009720518282313	0.010177163253812	0.009319532309589
0.000092179431721	0.000031121400912	0.009257163718470	0.008219253751480	0.008469906352257	0.000021119297980
0.000068904356455	0.000017033620035	0.010352837921151	0.006862896417613	0.008968164717265	0.000077028995709
0.000107741080361	0.000205968521545	0.000053474243408	0.000047587518210	0.007987195979407	0.008834163270540
0.000818693465336	0.000024466891254	0.000044597340767	0.000024936804983	0.008477221986537	0.011553493166786
0.000073686559141	0.000390303553948	0.012164524702392	0.008313757239885	0.000034047304073	0.009203482065640
0.000245148512052	0.000026691675639	0.000070318792674	0.008511227856785	0.008671948244321	0.011387060736367
0.000037779108947	0.000075835313766	0.010886859762827	0.000042854328311	0.007797368208609	0.008542386245709
0.002168339595175	0.000078571165919	0.011127972474690	0.008228275434051	0.000011486869947	0.009357140603372
0.000022870207430	0.000082206074505	0.009746232781215	0.008805178162217	0.008740914808170	0.008734192400371
0.000013949697629	0.000041459454108	0.000099938103123	0.008525714696877	0.008234787669175	0.010838266746353
0.000059664767874	0.000040374364874	0.011914747468385	0.000053569521828	0.000065992760821	0.000044411103533
0.000014665344903	0.000077882765724	0.000082980488786	0.009044336563990	0.009391917908924	0.009576838331928
0.000028155838017	0.000066343047516	0.007840056177115	0.000012587071044	0.009183273390346	0.009708071763306
0.000032811807177	0.000101326660613	0.010319394923278	0.000017206075269	0.008323956590731	0.010102613415100
0.000367965916067	0.000028320068619	0.010529162270539	0.000014716260991	0.008898548493158	0.009676825205335
0.000031551515247	0.000231607387914	0.008669099010901	0.000032077359467	0.000026119117036	0.000016016165303
0.000044744153504	0.000070465324653	0.008446854247574	0.000071661788126	0.000014928247197	0.000092873386812
0.000402834291009	0.000119426321152	0.009465628499128	0.000033855397592	0.000019193540388	0.000131216127677
0.000193870110881	0.006189109952249	0.000016177288713	0.000010613471808	0.008206659446330	0.000027972947926
0.000088482825805	0.000067765424676	0.009795769969803	0.000055259625486	0.007389731767178	0.000034402347380
0.000288474397788	0.000204175495190	0.009368378210370	0.008271216746590	0.010137620380845	0.010066349581542
0.000046365752752	0.000014888574550	0.000059532443774	0.007608645420757	0.007559030170883	0.000009439897283
0.000600428608517	0.000012023912805	0.008011006676089	0.000018944844124	0.010285226358347	0.008952573813702
0.000191766855771	0.000220812679545	0.007846850015027	0.011762824025200	0.010837418962249	0.000045820544547
0.000014223491365	0.000047695743405	0.009457273818072	0.008928581896191	0.011670974319883	0.010226556019742
0.000027714946761	0.000972560737652	0.000003009628188	0.007670891785266	0.012097603021312	0.009197728009048
0.000586692820573	0.002165294242546	0.010814779868698	0.000017466001285	0.009087519909596	0.000030636492619
0.008127642869566	0.000046260702199	0.010852703385666	0.000016836529394	0.011954538731640	0.011455207200530
0.000284280826940	0.000109625844860	0.012744808583935	0.008186303766777	0.011295626990888	0.000049361002368
0.000013019448084	0.000050469931507	0.010771336103959	0.000019715930025	0.013317338600507	0.008916371855681
0.000030671136829	0.000065072128208	0.007816923925005	0.009222664613351	0.012539819088792	0.009214156478766
0.000375195673223	0.000020750601783	0.009864092270757	0.000046042992233	0.000031032281206	0.009525951420977
0.000028835157999	0.000018112841562	0.013084306406343	0.010987662904808	0.016197349432763	0.008457439742215
0.000248153323037	0.000051337200458	0.020132109253028	0.000018449962222	0.011887435082337	0.009482636223313
0.000044827120001	0.000026220095785	0.012901724407826	0.011182620735970	0.014128363747479	0.008993499250241
0.000093306437551	0.000024990896230	0.012739127073265	0.000016719134892	0.000056775043422	0.008884020860714
0.000075205692201	0.000023504303343	0.019026473025372	0.000017317499894	0.012973744576480	0.009330775348810
0.000042877178170	0.000058650522412	0.000062348495437	0.000019566062092	0.019745662856623	0.000075540730826
0.000082175982313	0.000017392277578	0.019383661276549	0.000017907532361	0.023631698214999	0.012717794222093
0.000081481909689	0.000018847811657	0.010067912225284	0.000021561846269	0.000240472007409	0.000024722189043
0.000076739090052	0.000064050711602	0.012755652675399	0.000020416124388	0.000282345775839	0.009123436322845
0.000083774873250	0.000248270572618	0.020599047677601	0.000018744460738	0.000105419343204	0.000028783587596
0.000097726589892	0.000044749528194	0.011270285680882	0.008839219623373	0.020623256643223	0.000011178320365
0.000039554319165	0.000046578221445	0.031198338379902	0.009119607123990	0.024837765843246	0.000010398076400
0.000208796179159	0.000023375853643	0.000046303128145	0.000019650075137	0.019178566034476	0.009503273203816
0.000164321041223	0.000009117419248	0.019888990146486	0.000017574608840	0.017008293082654	0.000029386884814
0.000184075211187	0.000050331175364	0.027210620524362	0.009945874954420	0.019445569448414	0.000014547326716
0.000320123004637	0.000037046558594	0.010507920498413	0.000041140169175	0.023161383427635	0.000010463170120
0.000128702385279	0.000133347795914	0.018553127466930	0.000085976838616	0.020802555464056	0.012310845992615
0.000197942562717	0.000055521978431	0.031334874514639	0.000019934375705	0.021748852318954	0.000326623531975
0.000023682861845	0.000188831681810	0.000013789713880	0.000020373095622	0.015533787262545	0.000328643230680
0.000062839689226	0.000033431097517	0.000023173887455	0.000018749273334	0.000018852424555	0.008457330144351
0.000205969452150	0.000020818024176	0.019361586352402	0.000055875238133	0.014235676790982	0.000016382521512
0.000040729590166	0.000019156791283	0.031591426523881	0.000083906855268	0.014200494158466	0.008485440628328
0.000042999866253	0.000022859548549	0.021379655389630	0.009644339076225	0.000051283507849	0.009524527777704
0.000020247784477	0.000023793517430	0.013538455510870	0.000068462541662	0.000060416936053	0.008871428840791
0.000224207471412	0.000020012873247	0.021525549441919	0.008980740479576	0.016570170512036	0.009886568638268
0.000011845855476	0.000349845938253	0.019028254707434	0.009704215296675	0.012870550084436	0.009873781422069
0.000024575559047	0.000072079683494	0.026466490473515	0.010166838500023	0.000054735266742	0.009874749178440
0.000070475418818	0.000012652312908	0.021612993676516	0.000055684667381	0.019965656577878	0.011631770833604
0.000040365737938	0.000023358524567	0.019186874992049	0.009542278252948	0.018709013936448	0.000004065646160
0.000296187925461	0.000043185957306	0.011420352999833	0.000025908527251	0.000452565602495	0.010875087976854
0.000877389283270	0.000026554968316	0.013965623352065	0.007153965503652	0.024852211439737	0.000048909827320
0.006746142853181	0.000051631158653	0.000243072946513	0.008587799905341	0.025893648919448	0.008466924637928
0.000144036808823	0.000013301386008	0.022212044475871	0.000044481357596	0.023650423369754	0.000014571722948
0.000030111539021	0.000057701500960	0.015967572927938	0.000044367012246	0.015454558749591	0.011303269287930
0.000347738239507	0.000054055470760	0.012155549675445	0.009385146520365	0.025570035174738	0.009700339931109
0.000013885362618	0.000009333824334	0.021634957500690	0.000047076052659	0.016815464582933	0.000024976040887
0.000014073551690	0.000084665951139	0.023201875763313	0.007989405036329	0.000092289274232	0.000234564670421
0.000027632952467	0.000809373772876	0.038383324903951	0.000025164090223	0.015407546867478	0.012761446921678
0.000044555479205	0.000016226577276	0.039081123327586	0.008723328954788	0.018689863124335	0.011286659567639
0.000029174545496	0.000063043633331	0.034013183996139	0.000018053569929	0.013741795992145	0.000036262748765
0.000027142355660	0.000027380156239	0.036412630924544	0.000052766229199	0.016589035860096	0.011912635949216
0.001668539807509	0.000033234544617	0.023896622911587	0.008774873075588	0.017729708477060	0.009661157268408
0.000073965114278	0.000051658286586	0.013533222018390	0.008018446123719	0.020394078141376	0.009204920290232
0.000027922750156	0.000051265792966	0.042609527218726	0.000019591771680	0.000031364863505	0.010605254105532
0.000077193805243	0.000033523510887	0.033970306631849	0.006790328623260	0.000643791539487	0.009714360562845
0.000015073515392	0.000094482200192	0.026516876984136	0.007137989906293	0.018181720669043	0.000012984554993
0.000015224229236	0.000121069715188	0.034495840404394	0.008829284511737	0.014504393545086	0.000004334674313
0.000029407428759	0.000364684324784	0.000022619730777	0.006906640945191	0.013249771490763	0.011156391889359
0.000091990438414	0.000385892425034	0.000062202286340	0.008338045044298	0.012986532790752	0.014117510392653
0.000682679495701	0.000992028609985	0.013457934769394	0.000043226522205	0.000026746356459	0.009564146470714
0.000118192563639	0.000507368090750	0.030584971587437	0.008378886685601	0.028849656339278	0.009881541363482
0.000068327525809	0.000012791144395	0.031876268676202	0.007039401672958	0.000065039821838	0.010624870680203
0.000096921163485	0.000079566162231	0.025377241178616	0.000086640374493	0.021175468032220	0.010059192234925
0.000350823837925	0.000467227635291	0.000011615660327	0.000332460642718	0.023964144834570	0.009603234455926
0.000133928105629	0.000084914461146	0.023871091707680	0.008243052299600	0.000009490854343	0.000051245315591
0.000102341878863	0.000014842266885	0.021547912137303	0.008659383026429	0.022310049671676	0.000025985137156
0.000635520783390	0.000325809781102	0.029045304707989	0.000027446712900	0.000049646701814	0.009815937164784
0.000111791991961	0.000015475327995	0.025384304860773	0.000024700621760	0.023035031783183	0.009805599164687
0.000076622838234	0.000760347204680	0.019454982775008	0.008228301909182	0.000012640972563	0.000014407008191
0.000012577451591	0.000054974136389	0.018275504194081	0.001669168085100	0.021677349825570	0.008219550015786
0.000016882217060	0.000031493780061	0.023849623267082	0.000018321299335	0.000050141738133	0.011793857459379
0.000122400085860	0.000604127512797	0.011420046244567	0.009390836464263	0.018576096378318	0.009138715990685
0.000080335025881	0.000039801034943	0.021773553959129	0.000003011255873	0.016111382123756	0.009415480924202
0.000032751338740	0.000025499846058	0.023852702413312	0.008126213664162	0.018664915749028	0.000017969462131
0.000193602129054	0.000016202264956	0.015510797646625	0.000065209062802	0.000012772534629	0.011103869469102
0.000076782425511	0.000026445058916	0.024604281525615	0.009221217716575	0.000024620689669	0.000044429590193
0.000087726136763	0.000079581904211	0.033208001659302	0.000138614837661	0.017490899246413	0.009018940934732
0.000084184095346	0.000058521468434	0.015870797440147	0.000046364105178	0.014768746875920	0.000058330537223
0.000089790573189	0.000066374547023	0.017491771996197	0.000009956120300	0.000065870715767	0.010769994063953
0.000237197780510	0.000022016313704	0.026700373062914	0.007737610061185	0.014976384917085	0.009739027038296
0.001080777084794	0.000008966141441	0.027774126265875	0.007521659265373	0.000439938826492	0.011743204572181
0.000186642638750	0.000021883637477	0.000027288653512	0.000023888435283	0.012893750228973	0.008660184611966
0.000032445372362	0.000100099715728	0.018641099833713	0.007251901765309	0.000053241835610	0.009769329510953
0.000081080560097	0.000021820025304	0.000028204152642	0.000018475733516	0.000018377096562	0.007993047384580
0.000083785828958	0.000021394702179	0.012491020940262	0.010075763033351	0.000040913006366	0.008942136048935
0.000013497669435	0.000016110976791	0.011482006171554	0.008885889947587	0.000101203285087	0.000131168363941
0.000026769301330	0.000321922678805	0.016820391470601	0.009600117357242	0.018431973373076	0.000013143405480
0.000037297075402	0.000041335731387	0.020225494807928	0.009415411450636	0.000132245711365	0.000032602415674
0.000014413151067	0.000022262445605	0.019066820019383	0.007859865970199	0.000012498478146	0.000009926281067
0.000036395832616	0.000079776258540	0.020207727300502	0.009061542243835	0.015444558553150	0.009561089400626
0.000199129639194	0.000023110332766	0.020794264188492	0.000025195039082	0.013458532613982	0.000045400009664
0.000041000144674	0.000113293015988	0.022291458057749	0.000011046232527	0.010837178979611	0.000024995785789
0.000035712624725	0.000025731431193	0.025066217400078	0.000017608342122	0.010765877767817	0.009989640540889
0.001484537017706	0.000011952921412	0.016178531190672	0.009162889239935	0.012982111840471	0.008724615810831
0.000113968484393	0.000019854534164	0.022489303186553	0.008503314156973	0.013109988993820	0.007817633159033
0.000035411452003	0.000054637815009	0.021265857250592	0.009164114594193	0.019416622023684	0.007440750128248
0.000044163419661	0.000012255580158	0.019680878647314	0.000053985991675	0.000020579150351	0.007470024407570
0.000164224427196	0.000024018464125	0.020031436031378	0.000063240824393	0.024020037021969	0.008307638490752
0.000027269996723	0.000016968596354	0.013512418143693	0.009710309126639	0.000603958634459	0.000042329461582
0.000060401667378	0.000075003097467	0.023979659294763	0.000045895233125	0.020241946058722	0.000008573608241
0.000023611332319	0.000016838389547	0.022205568875542	0.007482377297305	0.000047329859538	0.009222487151849
0.000023995562670	0.000052010161257	0.022583765679271	0.000011491619295	0.018874847236947	0.010219360747441
0.002461788270260	0.000067641227496	0.020850155517534	0.000011145808586	0.013038745113690	0.008421099538011
0.000309106219535	0.000093115265943	0.033211935631465	0.008396878686864	0.015329917393751	0.000024696922328
0.000221785214129	0.000049465613616	0.012364992735742	0.009281771068736	0.015251647804807	0.009472460954367
0.000072823239112	0.000064321214401	0.016111251109359	0.008038841145758	0.000073402148641	0.009349521069286
0.000026000144793	0.000160387392932	0.019479051009132	0.000016186722089	0.000081479080113	0.000015379119828
0.000030562858845	0.000020955206067	0.022455028779696	0.009199622666703	0.015725243075792	0.000010476874880
0.000013681421230	0.000085696905862	0.000050502238701	0.009546917056709	0.021676142785719	0.008058475121181
0.000024559175150	0.000030938279366	0.000080679557779	0.008052496143370	0.016481618516421	0.008470480896611
0.000069603335457	0.000056914331027	0.000019844457936	0.007934715689900	0.000185281291100	0.000054189164209
0.000047571933866	0.000010342899069	0.025387171081304	0.000025208761592	0.021784200937394	0.007624893100766
0.000290355983211	0.000064014990583	0.015898700365648	0.000089153913045	0.000012022714700	0.000036127262990
0.000092287022557	0.000122332942003	0.014996163734440	0.000030869407407	0.000028481327214	0.000039175854160
0.000032845183525	0.000114550122108	0.017537434037142	0.007062648571205	0.009736103668740	0.006906631109286
0.000030703884648	0.000096142802021	0.014491407490531	0.000015016670098	0.016258683297977	0.000012425157827
0.041428926112422	0.000106422428133	0.013212211390344	0.007008805456661	0.011523021034620	0.008229881600838
0.000096440424931	0.000068781850018	0.019713766047320	0.008172670615608	0.015677682501997	0.006304670055876
0.000027538324555	0.000081222199521	0.000039181197730	0.007799910205628	0.011108576448308	0.008502433832373
0.000233424129756	0.000070347131308	0.011945106805776	0.008904073441855	0.011668587833728	0.000051252628942
0.000107109036076	0.000023385813065	0.000373465462365	0.007184725223161	0.009211126581210	0.000004351596454
0.000276008192961	0.000019434836195	0.000081435543838	0.008161213256559	0.000041045591909	0.006718264229262
0.000025401403136	0.000026452405369	0.000167033281290	0.007799291983998	0.016355953667709	0.000050433776288
0.000076197201120	0.000048863693552	0.000086995912277	0.007471214697289	0.013620492291241	0.000014150731671
0.000029961690830	0.000060461234709	0.000057030826960	0.007250277727960	0.018485439867478	0.008862471154909
0.000038944561779	0.000014587862241	0.000077414305443	0.000031665405724	0.012278428129494	0.007445133550949
0.000416418890685	0.000019689852010	0.000053488903417	0.006681474729815	0.018006746148191	0.007456226072315
0.000581712605990	0.000724782577028	0.000043426778037	0.007188706201505	0.013495863943695	0.007136257351407
0.000556610395692	0.000052905377506	0.000498488651757	0.000005040809737	0.000018008980061	0.006800419520903
0.000191516724939	0.000137970482967	0.000321199148966	0.000007606606691	0.000022673231944	0.008446610315226
0.000193036945108	0.000039604012075	0.000262472847782	0.007930142217874	0.000095839201400	0.007250695441022
0.000034407738887	0.000214247390986	0.000572446265049	0.000011589196367	0.000031125688424	0.006574458912742
0.000046125480231	0.000051026030408	0.000135824028280	0.007263423934726	0.000033626030936	0.000020535066483
0.000132771323778	0.000065495593701	0.000081938622876	0.008541520356150	0.000053593286486	0.007604098557630
0.000028250028133	0.000741866201280	0.000060933080721	0.000003348262249	0.011319796740549	0.000005360268130
0.000227379133366	0.000163413142629	0.000014747365070	0.000071188511184	0.016829334761716	0.000004839252626
0.000029698355267	0.000044845765079	0.000054167819072	0.007512196425790	0.000479929166496	0.000004727704140
0.000139786424597	0.000067242036920	0.000144991930711	0.000064814027678	0.017147197934127	0.007433708326196
0.000259775531029	0.000010303532226	0.000039656193284	0.007838519287556	0.016084034690484	0.000041356965814
0.000081180375919	0.000412377819587	0.000073003076987	0.007881990803613	0.008830361392831	0.008316210933228
0.000817064565434	0.000120168766535	0.000805377679040	0.000083902517235	0.014380437215383	0.000021962082823
0.000111353809697	0.000026631793912	0.000117977090707	0.009604678740815	0.012226659346591	0.009514567228312
0.000070271762507	0.000029932515128	0.000200179341485	0.008484400397788	0.020043963716209	0.009512985651330
0.000081901712923	0.000008612927404	0.000032755016520	0.009488114211380	0.014833133977794	0.008649646081132
0.000124227384637	0.000034228960086	0.000229847951132	0.000049663153834	0.016881819278171	0.008807319795473
0.000346277284440	0.000049118038052	0.000060051129912	0.008492827036188	0.000035362398378	0.008498492164276
0.000102511431806	0.000036701435137	0.000115243425308	0.008283715478090	0.022373749836285	0.009345109334439
0.000107654405006	0.000064213677232	0.000185190271570	0.000059639849185	0.025387767594261	0.009312921816181
0.000322455002382	0.000038484597073	0.000127114458286	0.000021527634527	0.020698140710601	0.010976181059358
0.000038473362432	0.000092541300013	0.000024094235389	0.009858689827796	0.000034668846905	0.010443319561698
0.000083299690989	0.000272067521068	0.000236809426833	0.007355092727220	0.024373505951788	0.010374586623040
0.000018524237996	0.000182273996116	0.000027067008657	0.000030134326528	0.016497690336354	0.000044957386520
0.000033463919662	0.000123432346976	0.000233615301995	0.009577798697167	0.021781390712049	0.010591702371043
0.000076582596669	0.000030320129210	0.000047944196460	0.009378554936529	0.022062849551045	0.010875465675497
0.000102528655549	0.000067631945529	0.000110238742817	0.009701012624766	0.017050240434396	0.011168051281294
0.000030793019074	0.000019396414787	0.000098312893276	0.009727583704011	0.019021132097873	0.010413712863959
0.000157207905309	0.000208000953631	0.000078247298434	0.000008191556539	0.019637196745459	0.008847674535441
0.000399492505952	0.000025688132832	0.000080772944179	0.008701710111563	0.000043622350233	0.008763398676569
0.000093079881259	0.000088093229470	0.000056678493556	0.008694200207524	0.017854466397396	0.010072382657608
0.000211054939465	0.000082301117109	0.000037545952657	0.000037524720501	0.013348553117160	0.010115604818557
0.000147385430746	0.000008580904074	0.000100158783692	0.009058368673774	0.000457101354666	0.000057591391818
0.000029498860083	0.000076801074997	0.000079717423826	0.000065415411000	0.020707508059451	0.012449344233915
0.000056446988918	0.000071053237551	0.000116673084771	0.008775303463944	0.012140937900450	0.011557919442238
0.000021094444613	0.000058172107407	0.000091104536203	0.008381762278517	0.000029978778340	0.010121050042304
0.000150372061393	0.000026966801749	0.000060162458964	0.009613655426502	0.017780688360485	0.010261602385832
0.000392516738350	0.000023252104327	0.000491648085967	0.000013848993830	0.000013025996365	0.011031396311901
0.000029683441928	0.000032182789892	0.000032388220901	0.011287327282104	0.000012728297708	0.011531857568677
0.000034163191706	0.000033508696601	0.000093351079081	0.008983380155562	0.015561689507942	0.000044795698919
0.003746893491182	0.000017572417703	0.000070306848327	0.000065466834509	0.000026960606846	0.010772309381746
0.000019992746452	0.000747561879212	0.016466162546299	0.000012406965636	0.000044026799126	0.010033684034262
0.000052122264540	0.000136351469341	0.000025466780399	0.000069173102119	0.000137206811688	0.009779693313107
0.000226052299061	0.000064995592708	0.014102473553504	0.006803989470800	0.000033160241604	0.010790129410548
0.000268305486687	0.000034582941337	0.015559252268086	0.000076343601909	0.011963022999790	0.008804087595536
0.000027539464780	0.000061568958661	0.000020159683595	0.000003208215054	0.017100182138459	0.008476603029981
0.000060548195460	0.000042520729078	0.010887274676710	0.000062491578374	0.000028544548045	0.009359321658494
0.000023375869059	0.000100515961832	0.000012098675954	0.007511700926463	0.000061708379513	0.000085959379501
0.000020873901956	0.000027606391724	0.000049380352754	0.008875062569514	0.009598502463078	0.008568154835023
0.000275256395066	0.000020969998307	0.000093975346128	0.000069406871757	0.011101633279407	0.009795562704962
0.000031458893421	0.000113726316613	0.000040781506943	0.009340003008277	0.010238905412251	0.008246650793514
0.000792256056543	0.000063491376132	0.000066939132370	0.007787495805249	0.008307315803958	0.008935981427417
0.000065674893635	0.000208388836634	0.000122412170444	0.000043139182969	0.010807176765209	0.008997221463890
0.000082795445843	0.000152355834957	0.000074502919404	0.000008886998944	0.008226947784629	0.008204762653166
0.000031755501492	0.000021620681287	0.000026722880207	0.007693444165446	0.010333713296930	0.009465941309644
0.000039634282012	0.000017999722309	0.000036469366519	0.008092095885137	0.009250585105642	0.008486964402149
0.000045799938997	0.000138595841654	0.000039430446908	0.000003295581232	0.007753653225639	0.009082699177060
0.001381451925053	0.000037911154610	0.010086367630616	0.000003365515775	0.008425605216645	0.011923595422008
0.000519268187999	0.000019377238534	0.012010228385617	0.005714875814351	0.010836147626603	0.011260296533351
0.000044049993558	0.000026643471158	0.000020384424480	0.008736552817256	0.007926543435083	0.007997882382076
0.000206151863403	0.000025541799624	0.000020494982719	0.008538699164059	0.013034224028326	0.008972757741125
0.000249448522403	0.000058878180324	0.018433069505839	0.000094451416639	0.000018750017825	0.010668481538656
0.000702915913226	0.000026968616571	0.000020053726362	0.008880852441457	0.000025761066573	0.000044770920648
0.000084734124145	0.000043666931038	0.000021332642032	0.009053482613217	0.000085829912293	0.009000911726102
0.000027641317169	0.000084856423367	0.000021934724057	0.007285298373575	0.000031406721934	0.008675850000479
0.000077392687230	0.000069315822004	0.000019921034381	0.008054504809344	0.015632696300517	0.009624989850707
0.000047241645014	0.000227604449069	0.000074035881051	0.000003214847560	0.023300377865601	0.011535239475652
0.000077764659523	0.000014358349780	0.014368506205198	0.008613117034913	0.021818930803417	0.007641854959610
0.000037748796526	0.000015004016982	0.000016450244845	0.008998699507163	0.016178056121613	0.008783475404252
0.000073218740277	0.000177430693401	0.000104041140963	0.008877728637386	0.000071423366347	0.000046120514311
0.000103866535361	0.000014197858482	0.000043687541375	0.009081423151740	0.000027363503093	0.006567783432349
0.000065652449207	0.000060824891466	0.000070817839046	0.010519742419501	0.019571112560907	0.008762997496817
0.000159927208118	0.000062696353502	0.000076345880018	0.009176511312019	0.000015470829932	0.008478176839539
0.000059327140671	0.000019539419914	0.000066240193015	0.010725483820437	0.015285041125645	0.007966020964863
0.000053848877014	0.000023541290614	0.000035137540139	0.008343020407903	0.000011122184105	0.007429192311135
0.000074566167584	0.000314462998883	0.000119766427665	0.008970903378117	0.013102534012226	0.007291839038702
0.000209037799285	0.000208187976626	0.000035413548370	0.008266506030284	0.024597280098917	0.009510517204564
0.000199291082784	0.000029093902588	0.000022676608464	0.008907465525517	0.024277997771175	0.007598446895542
0.000244866494950	0.000091694155562	0.000019756889911	0.000070461241062	0.025304008990945	0.010571696291499
0.000053403726647	0.000043058071466	0.012137788607009	0.000013102248050	0.000065800435313	0.000010395098076
0.004717212804262	0.000076864157935	0.000072563671784	0.009134958813335	0.013849603362511	0.010130773981889
0.000474675074566	0.000092025271191	0.000181430274054	0.000011883260559	0.000030947549536	0.000082403920788
0.000062089209535	0.000093486948780	0.000071735893157	0.009879680096920	0.000071935306684	0.000011069418191
0.000046019278690	0.000023175158703	0.000073236844325	0.000084721259510	0.000025217241902	0.000054525753850
0.000205854014275	0.000026683425749	0.000050203961275	0.008685664968864	0.016520940793245	0.009647311149349
0.000313913969199	0.000040414954726	0.000055490117037	0.000059570266310	0.021523480422953	0.011245426858279
0.000031164746075	0.000084657754844	0.000047621104642	0.000016345203515	0.000037012826781	0.000055967305927
0.000061946797878	0.000011094667688	0.000024773507868	0.009422626329373	0.014489248802450	0.000072736827040
0.000574866644815	0.000017294549778	0.000043638379614	0.000108830082071	0.000027094970200	0.000236176226890
0.000120094092581	0.000016452735249	0.000096389952959	0.000021351580392	0.025548804784759	0.000028429638712
0.000103625041449	0.000018613579795	0.000048470334058	0.000016229902532	0.017273774506883	0.010573517503879
0.000347380153412	0.000043478790966	0.000021854541218	0.000055791518305	0.013382351075635	0.000027745210578
0.000081876932471	0.000022222004792	0.000054536940697	0.000019320742123	0.000100251670873	0.010366081804030
0.000070405517703	0.000372769951786	0.000040516814191	0.008998868248803	0.000018013778458	0.008846450816227
0.000072592805639	0.000020033025458	0.000084960702211	0.009428684211188	0.000016936873333	0.009276554435421
0.000074696555097	0.000021958961747	0.000163845259186	0.008519857664381	0.022415020208044	0.009658828519576
0.000088680664520	0.000096860102505	0.000102572547371	0.010164720075067	0.015348454233739	0.000020026497705
0.000295469558225	0.000015485689632	0.000240689897334	0.007824069430207	0.015356661737609	0.000048018895912
0.000210951091056	0.000091659608902	0.000313543029963	0.008432240171850	0.000058877352458	0.010106375492355
0.000246567077261	0.000128649790761	0.000079561081572	0.009436485063903	0.000011992545444	0.009001167966194
0.000066227151112	0.000019813541239	0.000163277975653	0.008031520505329	0.000040148728751	0.009967820798516
0.000087695158611	0.000042029919319	0.000100415688953	0.007989896034015	0.026493073300427	0.008935785211003
0.000372048020123	0.000065484560689	0.000117221587087	0.006503971839596	0.030213826817846	0.009219779268487
0.000030925294731	0.000055923349600	0.000048659887551	0.000023967293225	0.000010934144261	0.000050785453014
0.000025265266066	0.001178178735130	0.000032924647471	0.000002890396858	0.000014187207660	0.009722515186385
0.000046561293798	0.000007773157745	0.013969836891694	0.008439557311922	0.035723866169861	0.000021044521393
0.000213009017219	0.000041275262220	0.000047047310387	0.000017302036970	0.022433617458495	0.000015101604922
0.000112802955158	0.000133470071272	0.000028861409547	0.008230383180113	0.031424304552635	0.000031115207165
0.000031049607035	0.000091042407493	0.000091202619207	0.007482927062566	0.033736121240091	0.000018865972981
0.000021571563930	0.000023283946284	0.000095609376027	0.000003566473982	0.036701470478574	0.010345378474679
0.000058974824004	0.000110669452119	0.000053072962020	0.000003274063721	0.032704221732685	0.000026632976186
0.000423873035000	0.000278493032991	0.000028665224546	0.000091246530170	0.042983885271188	0.008225761755299
0.000014797520763	0.000289904057200	0.000025623641728	0.006994347058147	0.000026867481109	0.009974738503991
0.000094367748858	0.000106070277449	0.000007080186672	0.007090936246753	0.026964776368841	0.008360260654701
0.000151862824926	0.000711281496946	0.015051204739602	0.000147770667930	0.000029606798251	0.008753493629167
0.000340496536484	0.000085440645515	0.000029546838679	0.006473780484497	0.044148133510317	0.009676668103973
0.000050726140366	0.000097834090721	0.017449053547823	0.000309785116526	0.021983404188527	0.000019749444149
0.000047307623996	0.000027907973544	0.012500913784288	0.007387653775374	0.000008787460513	0.009415320781337
0.000034085268520	0.000084474150230	0.018737527427737	0.000063180704510	0.000025166920069	0.000024098606070
0.000104164333583	0.000029191046008	0.017830038353624	0.000014207552919	0.000050706399281	0.007984999023878
0.000168762715519	0.000047790520109	0.000060622457105	0.000030643207397	0.020938723498952	0.000023858469930
0.000234272303697	0.000253200973456	0.000028755042906	0.000306633965006	0.000039813521239	0.008492923904312
0.000046845786752	0.000030480531010	0.000514878688883	0.000038717254808	0.014751164357443	0.007474237846139
0.000089169371617	0.000029605786948	0.012165587158010	0.000042187310199	0.013174698193935	0.009160243856417
0.000174216837374	0.000063456828517	0.000058156267381	0.000047009637114	0.016397980806211	0.005549911803950
0.000319565933995	0.000151895564963	0.000030929675611	0.006291923332588	0.000034784653013	0.000045986304716
0.000261563177249	0.000119248225349	0.015027696453273	0.007581081629993	0.000011332745572	0.007514255515907
0.000066405500575	0.000054458568267	0.000015964732195	0.007122543431258	0.012937733954371	0.007512942026173
0.000018874185794	0.000090307789411	0.015727661216677	0.008584213199051	0.015214463182682	0.007565707270423
0.000034554070189	0.000039825168531	0.014226813553601	0.000025016594621	0.000070104377904	0.008673248728746
0.000552487345022	0.000047870276332	0.000103897104176	0.008644256529977	0.013919649002641	0.011403313924622
0.000119997705109	0.000543911808717	0.000060437585643	0.000082774514648	0.000051885661432	0.009168256807890
0.000061587720127	0.000028909475909	0.000110789174078	0.000024268423628	0.000476233101551	0.009461812679302
0.000210871032908	0.000028997535408	0.000024120972256	0.006605909124051	0.000040691539637	0.008419518460702
0.001125438377015	0.000045319243432	0.000119701965188	0.008131631302570	0.007394992648204	0.006607993978717
0.023120284410734	0.000056146374071	0.000075414731103	0.000030056962809	0.010576780004030	0.000046931142138
0.000036437041801	0.000043132999186	0.000065282084454	0.006759701793351	0.014954725853880	0.008527247599549
0.000688599262149	0.000121744188827	0.015563587985381	0.008627316957673	0.011270356888384	0.008463831398890
0.000486156473776	0.000112704723497	0.000069296597199	0.007555198209106	0.012456107523921	0.008056924538750
0.000055009127357	0.000066100503786	0.000053018948548	0.008885677615004	0.000046591267692	0.000020126577211
0.000036199304630	0.000043241910380	0.013758358639085	0.000303784184680	0.010032119752934	0.007454208459149
0.000151558750920	0.000023727245978	0.000029521982056	0.000047177167793	0.017353907224183	0.010231511019292
0.000294238952736	0.000025965336110	0.000054767680854	0.009933388907623	0.015409764901578	0.010045949526947
0.000068478646915	0.000090870874876	0.000011695660994	0.006698304120597	0.015347783631634	0.008673237720437
0.000238296923626	0.000075836480526	0.001350785871095	0.000077029926361	0.010096641220727	0.008441468870306
0.001404717840765	0.000837485567058	0.000047052480067	0.010165151469680	0.000021458820152	0.000058078757012
0.000067900001167	0.000043204535864	0.010972012004553	0.008591052120369	0.011804073632023	0.007136750220490
0.000041491160590	0.000045536888651	0.000120788925557	0.007904145134109	0.011441448889630	0.006738473914492
0.000471900739744	0.000024203557059	0.000048889278884	0.000003490078314	0.013444012777911	0.009476711799105
0.000054400705983	0.000063030314981	0.029322484919013	0.007457935204234	0.000029048568751	0.010194671504562
0.000386224934453	0.000128975109952	0.000061044116891	0.007307865651718	0.000039761067097	0.000050444285266
0.000188150352782	0.000265625674774	0.000060970798089	0.010342713630480	0.013232851644049	0.000051251878535
0.000364165511697	0.000148091146226	0.000122781051713	0.007108948560071	0.008019894430586	0.000051233649030
0.000496319296935	0.000033002353228	0.000064006031023	0.009874652599713	0.013376713701168	0.012628331031961
0.000049059784591	0.000033984503130	0.000072896572083	0.008039449605811	0.000027528439006	0.000049541165651
0.000230909188166	0.000026405593004	0.023867879375819	0.008073442830966	0.000018508188573	0.010201710788313
0.000242316786014	0.000098561374487	0.000062398077406	0.009854065469936	0.014410789657717	0.010755838695631
0.000283781501495	0.000022309544747	0.000266594096742	0.009809264611968	0.000028275507748	0.011216477189491
0.000362241829401	0.000165052317467	0.000053408509200	0.008197303030186	0.019309687518379	0.000017336195889
0.000230489473358	0.000053292245467	0.014288624191553	0.008268104249523	0.020060433666759	0.011770343836545
0.000052103459691	0.000121675083009	0.000055942191041	0.008762581214512	0.015905932189946	0.000015715437131
0.000077355212070	0.000204796174994	0.000036536171036	0.008981738167597	0.016521330148017	0.010666258743198
0.000104978198467	0.000086234354170	0.000106835009524	0.000256271658024	0.011539457074527	0.008955049271524
0.000020692382812	0.000110643775229	0.000063219579221	0.009968544506169	0.000050040637054	0.009495079950430
0.000053900642688	0.000210050542596	0.015371709724415	0.008929174999714	0.000033865991223	0.007627728439128
0.000511580381841	0.000103217702937	0.000098421115714	0.011727442761702	0.000027005495224	0.009260592952008
0.000031877727668	0.000038731657143	0.000100034880701	0.008516299998034	0.013468224166292	0.000003799604654
0.000141664941213	0.000063743938970	0.000038016908007	0.000026174466793	0.012910174464425	0.011339949946043
0.000164347415841	0.000246057526921	0.000020665982842	0.008809668786291	0.013389032035053	0.000010265545777
0.000012998733298	0.000048834915832	0.012585635620627	0.009118502439478	0.014595479853162	0.009119243640724
0.000124112813860	0.001143013603784	0.000028967583084	0.009831037008991	0.016575643436385	0.000020056628102
0.000090962843328	0.000028689637046	0.000012579601195	0.009059817248824	0.000044065280623	0.000012940600645
0.000041127401535	0.000089282739892	0.015696192686159	0.000016299299279	0.025243289197204	0.009080503549511
0.000180055330741	0.000655632299661	0.017493577692166	0.000027560865560	0.014349813712635	0.000045430052503
0.000072577872331	0.000047413666335	0.014965560757189	0.009762021097151	0.000042815312015	0.000046859754709
0.000083021347762	0.000169641622072	0.023445830656894	0.000065249938125	0.000011558259492	0.007812330345785
0.000063143582306	0.000216090075004	0.023834552599203	0.000052747580037	0.000023929865388	0.008447833374117
0.000095546359355	0.000436871668184	0.014547736155234	0.008188702996374	0.020569740405319	0.000009479710709
0.000131542255536	0.000148380435592	0.000059390451353	0.006715022131665	0.015645372159032	0.009646983647351
0.000099998213929	0.000070679783141	0.000013473329951	0.007567684423253	0.027547048215504	0.000327036505736
0.000062501822687	0.000058426997197	0.000054569939260	0.000076527915759	0.000025967990610	0.000091890998800
0.000088047619951	0.000301008096037	0.000070387469442	0.007423728089477	0.000037358025168	0.000037971313927
0.000219164279080	0.000025445329819	0.000038814371587	0.000320426456137	0.020837233749494	0.000058458583584
0.000296513935806	0.000087111699038	0.019247412477164	0.000023500918868	0.000037873247105	0.000169730756028
0.000077428021009	0.000515828786779	0.017646278871382	0.007395381928093	0.015203347363311	0.000020592810897
0.000121658796481	0.000018787898299	0.011724568353966	0.007765842780696	0.018663687102984	0.000100879750870
0.000054171658774	0.000043127311607	0.012461540099133	0.006860504183000	0.000030872462230	0.000044770156509
0.000034606463336	0.000018365169610	0.010819980708292	0.007019364980905	0.000012723184740	0.000096908411470
0.000136908102554	0.000146935066048	0.014435303548563	0.007751119486670	0.000018872228109	0.000332086186483
0.000063998127826	0.000041790316187	0.013012826959666	0.006860723672834	0.000026182275637	0.000080207244211
0.000087852689505	0.000045435536906	0.000028269539293	0.007040550017906	0.025361000654333	0.000071991540275
0.000014209921288	0.000080957031423	0.013784544864454	0.000010275389893	0.024442269544645	0.000049672915426
0.001087445626602	0.000283639714532	0.000217520263325	0.006245616357940	0.000029919795365	0.000032042450516
0.000286894706643	0.000051275159317	0.000041403665119	0.007518756879956	0.000008578074969	0.006582612188956
0.000037059150899	0.000038915054223	0.000003382554891	0.007480119966547	0.000020599082764	0.000051977258954
0.000034672574999	0.000035693976903	0.009911599178990	0.007218608882499	0.000028279290711	0.007960996757203
0.000054767079920	0.000033287012313	0.010898192821999	0.007720477691635	0.010176458565508	0.006979899135041
0.000183249937173	0.000047221666179	0.009941770372193	0.008381857632342	0.000019625266559	0.000004168410052
0.000171357281086	0.000171883120106	0.000026323696230	0.000028830190484	0.009576891268210	0.006889393993701
0.000051991491656	0.000098039724236	0.000019457448043	0.000009592742426	0.000024267476613	0.000051075080346
0.000213825352677	0.000156290908273	0.012540906330118	0.007708447362907	0.008479019738022	0.000003546102744
0.000043764092645	0.000032459945912	0.010959814098892	0.007964163456504	0.000043931264484	0.008374890532053
0.000318202627905	0.000035187663401	0.010742562832303	0.007106177270373	0.009335807409228	0.000044534057075
0.000140471168929	0.000008179836272	0.000067954091969	0.007651514957374	0.007787105282439	0.007505503015622
0.001068925140953	0.000277808758897	0.002373418709115	0.000005675900102	0.008299489080535	0.000022182704811
0.000081330507269	0.000625266458137	0.000098049731802	0.000003152527825	0.008680364445608	0.007668630631375
0.000011340265541	0.000042273077081	0.000053203598268	0.006986027044045	0.008000730970196	0.006701985041128
0.000625708620447	0.000043709936357	0.000295153719973	0.000057516995444	0.009736288016867	0.000012142195096
0.000022152659818	0.000079847270827	0.000129922947203	0.000020113684507	0.000010913704732	0.000011959348489
0.000325326898944	0.001339254525347	0.000235447667730	0.006865015817969	0.006621340960897	0.006898796032347
0.000205901184412	0.000057092975914	0.004846601234923	0.006157162151205	0.007738233694856	0.007348735740536
0.000066531290465	0.000087107585672	0.000126914738060	0.008055815582486	0.008667744604285	0.000020817021076
0.000219042429196	0.000017585820121	0.000776689287964	0.000025712866526	0.000018966340138	0.007258726707114
0.000136378679933	0.000033345434023	0.004647963659099	0.005952354723954	0.008622598901191	0.007329480086651
0.000306326739293	0.000106661032087	0.002399309561465	0.007019925260721	0.008104491783004	0.000010801642071
0.000050102170155	0.000158985941529	0.000550862650428	0.000003096642449	0.008317883048466	0.008270240670380
0.000151373127905	0.000105258854008	0.006957239515222	0.007422448888895	0.008293941382201	0.007972430462549
0.000367523914004	0.000764150897744	0.000494361468142	0.000078455783414	0.009784167583638	0.000011934518767
0.000064275834193	0.000260405320948	0.000360311610120	0.007183549059814	0.007980228417510	0.000009312529617
0.000251747035981	0.000186202534433	0.005587307148230	0.006613867626051	0.010188566594232	0.000023385652915
0.000094085004512	0.000208458948051	0.000257581856978	0.007257617745538	0.009288304681889	0.009113598849358
0.000060573074301	0.001076521389713	0.009346585247956	0.008764398769281	0.007685492261539	0.009980525181718
0.000361404355617	0.000037354660915	0.000024924828481	0.007506871956242	0.007726967407833	0.009761054007810
0.000243222802662	0.000534376010822	0.000166701742609	0.007565671579363	0.010461237198221	0.008761521523694
0.000035977473726	0.000915909150597	0.000175512212200	0.000086441366991	0.010204488705625	0.007239123464515
0.000077574185343	0.000122688629177	0.000378439930605	0.000118250667218	0.011183841491036	0.000067737705436
0.000372402065942	0.000044559717308	0.000278325413925	0.000009690779767	0.012084160244256	0.007917486093152
0.000039616277559	0.000858252268041	0.000652220435698	0.000011755466305	0.013258775242736	0.000039095746923
0.001066362363764	0.000073749891122	0.000321810552043	0.000010776627173	0.008402197189051	0.007937580293375
0.005201523599557	0.000059352742909	0.000222457221384	0.000078474490696	0.026777848728974	0.009311372359167
0.000106459181139	0.000037427256757	0.000419863241621	0.000069658976710	0.000012982046701	0.000057458268277
0.000480354156889	0.000586673278380	0.000389524271396	0.000123762015236	0.017094668891244	0.008565991286123
0.000258198061817	0.000249743118171	0.000082848315146	0.010119546183794	0.000010679916318	0.006685827545756
0.000043364985703	0.000839381249876	0.000516908449634	0.000091643222298	0.000015586016746	0.008820281612415
0.000033972893671	0.000143097167950	0.000297952311107	0.009072062130396	0.022061105657592	0.007231872961090
0.000064154553833	0.000047381611977	0.000066517306149	0.000021445568840	0.024543152185607	0.007775818759905
0.000050775794271	0.000032011478413	0.001101146541169	0.000039308573870	0.000032921358840	0.007451339294401
0.001004270948533	0.000207193085153	0.002425568048534	0.000081877556743	0.015267113346122	0.000046682067665
0.000082750540067	0.000814443400211	0.000324896870697	0.010057896781052	0.025752065948789	0.000003816051068
0.000034884594389	0.000087905385070	0.000195681992038	0.007953058509593	0.019059220618808	0.000014442680929
0.000043283597923	0.000015136757113	0.000108366715755	0.000066947019830	0.037550267913420	0.007970113928612
0.000135917879266	0.000306427892810	0.000234074491988	0.010051425132109	0.029989040071302	0.006665213188242
0.001679545547589	0.000356203257968	0.000043912310210	0.007757253385865	0.026360222178157	0.007835700806903
0.000148487047890	0.000089334933753	0.000329088972082	0.008820599227608	0.000148817032624	0.008821570500215
0.000074970556189	0.000124603609233	0.000439508782794	0.006746939381188	0.000612888563350	0.000017469250348
0.000082839973407	0.000019158572440	0.002943102810780	0.008196432777733	0.000334124521008	0.000024488268489
0.000849883236615	0.000596045803275	0.000116614459279	0.000049089258972	0.000232397511238	0.008546941931580
0.000108166092701	0.000441548175244	0.000594909672938	0.000095121087932	0.007510690999421	0.007432691188599
0.000058753222201	0.000077388162591	0.000245270083274	0.000020554579234	0.001283622906812	0.007037075684307
0.000250750373048	0.000058769664875	0.000170566760345	0.000044749859523	0.001313854764287	0.000004702036305
0.000017126023644	0.000042942961778	0.000050583973156	0.000027262204316	0.000346701863021	0.000073562686379
0.000401253857969	0.000130100856541	0.000511728259365	0.000016103098783	0.000221457248698	0.000021699615181
0.000164898628091	0.000506804581972	0.001281662648213	0.000057741322852	0.000845559497180	0.000009808855134
0.000019424643426	0.000044355214963	0.000141939363988	0.007604257567848	0.000172685499925	0.005962177674743
0.000126743251613	0.000049121169442	0.000279897956306	0.006806278416325	0.000031224377111	0.006714562221266
0.000548742120862	0.000028454097884	0.001010857979929	0.007873150037631	0.000042730669524	0.008164034228720
0.000908987807422	0.018943604183939	0.000175413243961	0.000016960731782	0.008253826339624	0.000009654544506
0.000127411397415	0.000331711450275	0.000511487728577	0.006271884166927	0.000019019785143	0.008324732155237
0.000053642431914	0.000019874017208	0.000155017429763	0.008208332412115	0.000017295061143	0.000048241864656
0.000242669204239	0.000033189500166	0.002624979217921	0.000052943616580	0.000009664073464	0.000062733288283
0.000160743317256	0.000301392113221	0.000226708750623	0.000154462982095	0.000051044719293	0.000046077610421
0.000121824111888	0.000250975203234	0.000185263373287	0.000034928029055	0.000060990043406	0.006286026310334
0.000616332683858	0.000115696998436	0.000291492878064	0.005976261702785	0.000247200036073	0.000015400423362
0.000091980423501	0.000030097215639	0.000067265747474	0.007972343673604	0.000063540804046	0.000051676532862
0.000070348530125	0.000722377060958	0.000431372436239	0.000045353867267	0.000247060441634	0.000152891643063
0.000093277797841	0.000083512149083	0.000054266038085	0.006089031538920	0.000042285228916	0.000088855585785
0.000083325659197	0.000018981353376	0.000094051686425	0.006430564521493	0.000093962443995	0.006703670198860
0.000228690286841	0.000153549217735	0.000063101771978	0.007321425268330	0.000023317547112	0.006676312346666
0.000534305053294	0.000028383698909	0.000087302157450	0.008087546738227	0.000057980288915	0.000076064177362
0.007191391600463	0.000071084966497	0.000077130575265	0.006997907552905	0.000125771693624	0.008232426869844
0.000028962730838	0.000175571296184	0.000182061030006	0.000030593091894	0.000031799340456	0.000537654781299
0.000110865432279	0.000056431066685	0.000149072676833	0.000044215156670	0.000111437685176	0.000090702670019
0.000053843120913	0.000734032409179	0.001955476413114	0.007300860725293	0.000041501164511	0.000112177114324
0.000132011845544	0.000343360466243	0.000026387247553	0.000043468524721	0.000081915838544	0.000037485194399
0.000042809339441	0.000047430668817	0.000096292118983	0.007080115426095	0.000243914403753	0.006623315842898
0.000036498437507	0.000061423033026	0.000022842311265	0.006306432847322	0.000248204743455	0.000065520191826
0.000086290126832	0.000014034755349	0.000057824073709	0.006985877096725	0.000389357816521	0.000013424100450
0.000203359925771	0.000254682295594	0.000126479471187	0.005839714806895	0.000167405895813	0.000031125333765
0.000083835391014	0.000038002123003	0.000075373475967	0.006083234113555	0.000078125723100	0.008873384588295
0.000102341237699	0.000073265932829	0.000046286601781	0.006671733627900	0.000601885140483	0.000032454817944
0.000082682034724	0.000207268913954	0.000977328310550	0.007698956579827	0.000040805924829	0.008119291611232
0.000207052168974	0.000066535851082	0.000182676152360	0.007568524081030	0.000016981307283	0.000136698457010
0.000213871711495	0.000028404900468	0.000167563568845	0.007657965543330	0.000144880364760	0.008310528113213
0.000088540648312	0.000032242210412	0.000027906947526	0.000177295722363	0.000026778316154	0.000030661156223
0.000073851500040	0.000022385486351	0.000227491710063	0.025248936781714	0.000023393415623	0.007735264010718
0.000037727976062	0.000126789617511	0.000177193249317	0.000239064993351	0.000018183024328	0.000017190721672
0.000044595994641	0.000051097735815	0.000938182744635	0.002902097653380	0.000046903071580	0.000110335324373
0.000128233068431	0.000018692783309	0.000391555257777	0.000239449691021	0.000046367257245	0.000052744014746
0.000113815385510	0.000016335137520	0.000258714106745	0.000723319154798	0.000026595894451	0.000045723708245
0.000036972666016	0.109042259231484	0.000069132595623	0.000110644517478	0.016500835582116	0.000010083878017
0.000074764491348	0.002099710723218	0.000605821473870	0.000130564366261	0.000012840768520	0.000024512946090
0.000242771952744	0.000084201896951	0.000332989453149	0.000877540250531	0.016704132831397	0.007591219481865
0.000039069994329	0.000283010572328	0.000049775085070	0.000068755929576	0.000031685192466	0.008427307508847
0.000281514096754	0.000215077690296	0.000166825494250	0.000196421980635	0.000081206981219	0.000018231691603
0.000222184827446	0.000189772344546	0.000109742888062	0.002227309079103	0.000020011775216	0.009476787290446
0.000413864703094	0.000135557380250	0.000037049819080	0.000400019977279	0.013358839884173	0.018501483379907
0.000156284654616	0.000124580300145	0.000048863889779	0.000158887282264	0.000026512053566	0.000816228901423
0.000078707618464	0.000133694085960	0.000124748769737	0.000162793732540	0.016837378117920	0.000018361713910
0.000146663671761	0.000268461939845	0.000597092778354	0.000254877903742	0.015131552828920	0.000923688629206
0.000096336972483	0.000357608742407	0.000318873572143	0.000360729965860	0.020817673318143	0.000331437476298
0.000056397360156	0.000228191402103	0.000247686084517	0.000542672185745	0.028767169915505	0.000200667816734
0.000034820958548	0.000092323967251	0.000190957440618	0.000895470630885	0.000003348650613	0.000108507987093
0.000113680972808	0.000028162387875	0.000054707418116	0.000125649320823	0.050374045953683	0.000144214566911
0.000039853843337	0.000168265138832	0.000028046549244	0.000134911979327	0.003664726894663	0.000746663112052
0.000067506055575	0.000310206462318	0.000172567192422	0.000685955572222	0.000035916420405	0.000132511982910
0.000190151442654	0.000215738467810	0.000100025151425	0.000032370145271	0.000063847638872	0.000414054118777
0.000544430276560	0.000018597404769	0.000356929988025	0.000085435821139	0.000294952942293	0.000385878750813
0.000042454473325	0.000460647424302	0.000063757131559	0.000750176205088	0.000964990935268	0.003677655188942
0.000064738780875	0.002026119118083	0.000094803448530	0.000714991381313	0.000743908769359	0.000404650366392
0.000061523625212	0.000151135291411	0.000184503587307	0.000718551513208	0.000064509881437	0.000263569914648
0.000076601445639	0.000134947891161	0.000379967797195	0.000385222344723	0.000142304329356	0.000594652995155
0.000117108010334	0.000019749233169	0.000015945613674	0.001538551759803	0.000290143226711	0.000148370179149
0.000103624875172	0.000101739529302	0.000128089047219	0.000314342066880	0.000325368594835	0.001794476610607
0.000118833535244	0.000719051311014	0.000211231379925	0.000345981387849	0.000640674848534	0.000066602643663
0.000130613165819	0.000096838423483	0.000105411781416	0.003645541217617	0.000397129304204	0.000518869020359
0.000113328396640	0.000027407615813	0.000067094513906	0.002099764320321	0.003150453459184	0.000145488484420
0.000094724626752	0.000075158080315	0.000111255646546	0.000165482628929	0.000041064508206	0.000055366905942
0.000063008107630	0.000049602150767	0.000094450084330	0.000209397738822	0.000418431211666	0.000036212851932
0.000128655402135	0.000246824812537	0.000069202056739	0.000099750187710	0.000080400662501	0.002069986965181
0.000027841377770	0.000345143104770	0.000128023479082	0.000195252117331	0.000430446365346	0.000696989426828
0.000217991108695	0.000166204697748	0.000121259661050	0.000149903652776	0.000477479220086	0.000285126357673
0.000086532469131	0.000094029010661	0.000070337284182	0.000152169449838	0.000367286641766	0.000401696937939
0.000128766908953	0.001046029734799	0.000170719190055	0.000108961278809	0.000131068145357	0.000419394936656
0.000052291229380	0.000186347655972	0.000176235875104	0.000033154629312	0.000963943221429	0.000639417916397
0.000448029370004	0.000439967415009	0.000043040795058	0.000122739373763	0.002277917706695	0.000054116565259
0.000050369283407	0.000705553313413	0.000080115135461	0.000063600596072	0.000322013969526	0.000528869867435
0.000094864914588	0.000116067800742	0.000034548023695	0.000071589939293	0.001595002755783	0.000383828549111
0.000354379815813	0.000245635356259	0.000049138953952	0.000113424216282	0.000277659523789	0.000076575199903
0.001176315813416	0.001971133611462	0.000135358806918	0.000260097828511	0.001369891663515	0.000081716823127
0.001644782578949	0.000546775305908	0.000107893649407	0.000294595939234	0.000227776108944	0.000194609013326
0.000302119230097	0.000052371867811	0.000147896618589	0.000024483838102	0.000082270000803	0.000280249500265
0.000019777071510	0.000033938580067	0.000146903524731	0.000103455178821	0.000136152022030	0.000060734583060
0.000207990545965	0.000241213117963	0.000277690267359	0.000304648471000	0.000329034147061	0.001565715330290
0.000292322059718	0.000022054936620	0.000036989849848	0.000171265562932	0.000156343730247	0.000211730725158
0.000053058488818	0.000264715675175	0.000027554730143	0.000195952979448	0.000291134423794	0.001135706240560
0.000551379035169	0.000167565208940	0.000105356547969	0.000123201543485	0.000030701442663	0.000750292783173
0.000789898328204	0.000278963326020	0.000021858681145	0.000909707281565	0.000110510950096	0.000560211498792
0.000111224063753	0.000077217475897	0.000090747623368	0.000039158822801	0.000106826954830	0.000449536458344
0.000078509920848	0.000131517192674	0.000179346694023	0.000298861854324	0.000350890575430	0.001042601534552
0.001787577077543	0.000143691116912	0.000254463545689	0.000040033342816	0.000090852669254	0.000271672377254
0.000092531785811	0.000160955802736	0.000148554565843	0.000053980041731	0.000169670142998	0.000160613632378
0.000467780771311	0.000021107686668	0.000205773761640	0.000169365558511	0.000923662245633	0.000643452184256
0.000251226461860	0.000049205849872	0.000057257790570	0.000068701150712	0.000040730553599	0.000321346800267
0.000337718020680	0.000082416958864	0.000181378126539	0.000064971494716	0.000060971951011	0.000239319816037
0.002580904839654	0.000274670882528	0.000075198362906	0.000102228988016	0.000070243841754	0.000023119069456
0.000124778782770	0.000023609708188	0.000368507414163	0.000352144889527	0.000116363932075	0.000370745530687
0.000044289147778	0.000083007935809	0.000047531742531	0.000083830476097	0.000099681752568	0.000086501174743
0.000049241104185	0.000044212045305	0.000248333286965	0.000238434973580	0.000375478049965	0.000136202210348
0.000067510635939	0.000156669913278	0.000401796826931	0.000021822555288	0.000377900309802	0.003121695702379
0.000756754682572	0.000105729627725	0.000094212923420	0.000039986895897	0.000112337940718	0.000040025395862
0.000040138804357	0.000070913964148	0.000087708518283	0.000119188773324	0.000072477518624	0.000253837135127
0.003390331370431	0.000137340115041	0.000045733097043	0.000163505753984	0.000045325750253	0.000920893829151
0.000179583540148	0.000068547711937	0.000232043545593	0.000133365311622	0.000033792865386	0.000747557468654
0.000053742340051	0.000209990331380	0.010386016430844	0.000203036858106	0.000052773575211	0.000304607793973
0.000249088794596	0.000050940573253	0.000068759760518	0.000016784025340	0.000055794316072	0.000342112451653
0.000155818687867	0.000047321163930	0.000076341745130	0.000066909199721	0.000217326070780	0.000220111314509
0.000174742783377	0.000107438684522	0.000829568065879	0.000250454135448	0.000090993787426	0.000294830569700
0.000181558888438	0.001157399943490	0.000088895400302	0.000215294685965	0.000142709604309	0.000036787559826
0.000220809090477	0.000287297157003	0.000109180352715	0.000025137243820	0.000379852475994	0.000043523962463
0.000591903471857	0.000030780119871	0.000030630704765	0.000090215889188	0.000494802467470	0.000288143730617
0.000061349735439	0.000020479369328	0.004247737987138	0.000049573173529	0.000490515748117	0.001754283270381
0.000050313586496	0.000136148482974	0.000635925074028	0.000044954479027	0.000042177519556	0.001409743091953
0.000063060511838	0.000044540535958	0.000253480468993	0.000024091686517	0.000027705588789	0.000040773356950
0.000148980058630	0.000027885631845	0.002062540968142	0.000014660277241	0.000128573888960	0.000041948033799
0.000060774527556	0.000318185548812	0.000667341441322	0.000110976486684	0.000109855008154	0.000108139810117
0.000024841676853	0.000214224954827	0.000205261499488	0.000432482760285	0.000181628377603	0.000161993340526
0.000089195079259	0.000102242525803	0.000205760182383	0.000215501995614	0.000144072477518	0.000092282786387
0.000142769178603	0.000158813082015	0.000156532959855	0.000149762088552	0.000130010165023	0.000047990810878
0.000051767189123	0.000184123410893	0.000037256359334	0.000065298633987	0.000344165217426	0.000053850761814
0.000032187244405	0.000081401870020	0.000314322080213	0.000315305996777	0.000141194282131	0.000052530334184
0.000412019313958	0.000029181385637	0.000028935012297	0.000017925911610	0.000196845710533	0.000141040854028
0.000484470376121	0.000137725464850	0.000504330784870	0.000299500034923	0.000220616783255	0.000088132810933
0.001249165988034	0.000256074988357	0.000198379179846	0.000054542781305	0.001207868535855	0.000078383673045
0.000156631354364	0.000102050700470	0.000135278691389	0.000119830695887	0.003859025764201	0.000039360942974
0.000292999123392	0.000033510542524	0.000477891722936	0.000797621125378	0.000566219575280	0.000151672540014
0.000146243154091	0.000031912602823	0.000033639697417	0.000048948229466	0.000116136610598	0.001713466561865
0.000090678974897	0.000100722765582	0.000065749347261	0.000017540968625	0.000181211590921	0.000164216087663
0.002535846000066	0.000037658733895	0.000078322875296	0.000033836149231	0.000122462233839	0.000213800349093
0.000191849331501	0.000027118371881	0.000041292390895	0.000087299591788	0.000059707138919	0.000111953077428
0.000054544709920	0.000014764875150	0.000556445392991	0.000120931070589	0.000117248624078	0.000132872777955
0.000073222893570	0.000145401114944	0.000142593899469	0.000358947731372	0.000276454528803	0.000062270369627
0.101495275588825	0.000165567843267	0.000143594418254	0.000071512226939	0.000093524000721	0.000067638461650
0.001689532046848	0.000021767072825	0.000035522304568	0.000174529732957	0.000042465217977	0.000036604017087
0.000114251192821	0.000210576673027	0.000041428263073	0.000202859813360	0.004729145713759	0.000417684689619
0.000200108212886	0.000085867150189	0.000060527349213	0.000045392306329	0.000016034935331	0.000138640966925
0.000135927703722	0.001155726881021	0.000070782400317	0.000138065678708	0.000272593968308	0.000021692343912
0.000142684363529	0.000184072962325	0.019197087459147	0.000103018852013	0.000090699853441	0.000016479778639
0.000472182180574	0.000070086681137	0.000020909872690	0.000092669533485	0.000079578184987	0.000038920519242
0.000215409197283	0.000071789417310	0.000044840245724	0.000032010484812	0.000077684091943	0.000037522971434
0.000013466283685	0.000034890641533	0.000061169737199	0.000028625597171	0.000076629887726	0.000064626154322
0.000104216320843	0.000122689254111	0.000021829293121	0.000274745985629	0.000240188752547	0.000013452064492
0.000166420663679	0.001158378312593	0.000035385810327	0.000050579216925	0.000291237221494	0.000021584999345
0.001297398576337	0.000026508677446	0.000030351461728	0.000058892304726	0.000180320579446	0.000025775107519
0.000627020887123	0.000045184556230	0.012448583563835	0.000014825489387	0.000322100149815	0.000230467983342
0.000190090190178	0.000113828868110	0.000114910956549	0.000692786053679	0.000067010044732	0.000226637431348
0.000054596463384	0.000154721129845	0.000067329708921	0.000021520954070	0.000195443031259	0.000264392336649
0.000045947193454	0.000114482610297	0.000060114682627	0.000157010469093	0.000182646572811	0.000045717648405
0.000132337417965	0.000029336711909	0.000031897355885	0.000032887233276	0.000059141646715	0.000106513315311
0.000271812512161	0.000049661803600	0.000024799649583	0.011896092134275	0.000047994124616	0.007383777433147
0.000059870366848	0.000028777284349	0.000117699220412	0.010787384988523	0.000026703113503	0.000099923318138
0.000050633867981	0.000326142523666	0.000097244938845	0.000043269551747	0.000036879972138	0.000355413292782
0.000508949131832	0.000043728214449	0.000063691767423	0.000012750390909	0.000022042258879	0.000194796882468
0.000166931977387	0.000038515433240	0.000024613214331	0.000323825867691	0.000056667878816	0.001568078842878
0.000371534294929	0.000167964568356	0.000034850604530	0.000059884478777	0.000140640904940	0.000014647355565
0.000846655997577	0.000040497817504	0.000015719452606	0.000018632364961	0.000278315988647	0.000042012104921
0.000427498176445	0.000123883674586	0.000020687179921	0.000041959872583	0.000169639010732	0.000059018424320
0.000829638823174	0.000049815360844	0.000087641019960	0.000040128520185	0.000034024280834	0.000069923943488
0.000061537116706	0.000444107126170	0.000195290991810	0.000032874070578	0.000041513400688	0.000064142930965
0.000126110122387	0.000237161714063	0.000078511456262	0.000069543296523	0.000096163184937	0.000085945300733
0.000044405354862	0.000044967492459	0.000029263905959	0.000132300222910	0.000021942328523	0.000221465198506
0.000101015046820	0.000163577681882	0.000072343196335	0.000082737273653	0.000069894148659	0.000489485879950
0.000495510440306	0.000459537867531	0.000044632772135	0.000056015703224	0.000095943587853	0.000035986913506
0.000113571327976	0.000077108254632	0.000030379426468	0.000175373519979	0.000669089489236	0.000024696417815
0.000703891214780	0.001530303671677	0.015966270942997	0.000152860907554	0.000014929755152	0.000031342572668
0.000335532898194	0.000051928928982	0.000060005899856	0.000671486871376	0.000093693634726	0.000108516250605
0.000325243352811	0.000104066011250	0.000067959955482	0.001455421065330	0.000088365518749	0.000312373435522
0.000799168037476	0.000057380902581	0.019485212592187	0.000120574738576	0.000019839704599	0.000015558273525
0.000206633948150	0.000032612808233	0.000022890901459	0.000364986657797	0.000102617028699	0.000026660354506
0.000054939411667	0.000084603264044	0.000031316008790	0.000008828741479	0.000156793073406	0.000128304967178
0.000045054674202	0.000933134050909	0.000072689112424	0.000067562615818	0.000021946998768	0.000092413474848
0.000545802080629	0.000955187771348	0.000052794445524	0.000145229011047	0.000115988952894	0.000046685077400
0.000159857582876	0.000401844733426	0.000029053353289	0.000034536951215	0.000041064707493	0.000025846739839
0.001017746889752	0.000392772340866	0.000041774616935	0.000050253745896	0.000016240359411	0.000055916669082
0.000075743291055	0.000112811289252	0.000013917055780	0.000038088507993	0.000068697076957	0.000015179002002
0.000135151442595	0.000389567038339	0.000062724178673	0.000114218701312	0.000037568423790	0.000017116527031
0.000821058928528	0.000043225807045	0.000035382677899	0.000343864703715	0.000232724957467	0.000031552972818
0.000200924530482	0.000097612046583	0.000076469727782	0.001024493394064	0.000028167393766	0.000022457219448
0.000091153949931	0.000089436957185	0.000063108282378	0.000199176339692	0.000009193270083	0.000017008331966
0.000129866741897	0.000035554822047	0.000086128731370	0.000353370874123	0.000064021515031	0.000022878807929
0.000295529928393	0.000090608800649	0.000089875204656	0.000448133550110	0.000185495803134	0.000317892568614
0.000173877002523	0.000048960496259	0.000039001893666	0.000095634827252	0.002542088703548	0.000058701895349
0.000209352621293	0.000133921013470	0.000068592159654	0.000380383144531	0.000107904372428	0.000019499829369
0.000304751922376	0.000204834062433	0.000116267294960	0.000011567693660	0.000170842880523	0.000038922126649
0.000071916063678	0.000053969498453	0.000302437987840	0.000095315485232	0.000690481933804	0.000011081100491
0.000792837416720	0.000193051769415	0.000029090585719	0.000090991953624	0.000535991986100	0.000020173940761
0.002105090643523	0.000078543453469	0.000015226386333	0.000021756387551	0.000010905509418	0.000109215756667
0.003341379966223	0.000195086122901	0.000228650326570	0.000060492712950	0.000017227131148	0.000010432637980
0.000042174392851	0.000102250084573	0.000031351631808	0.000054225923056	0.000102164798758	0.000065642391425
0.001845916698189	0.000259837723013	0.000228923399603	0.000035997232917	0.000019079965339	0.000047989082120
0.000398027619150	0.068350865443058	0.000031637546054	0.000029225289195	0.000089789254083	0.000075780286329
0.003582692388786	0.000049585088714	0.000035427793518	0.000023343488491	0.000097504706731	0.000146492172301
0.000264241269694	0.000361073252567	0.000024580119309	0.000071091335392	0.000038095782458	0.000077055637608
0.000203633217076	0.000193364031959	0.000195555456943	0.000019851051243	0.000119244680517	0.000186538398202
0.000068157564653	0.000086310319144	0.000252248964686	0.000027776826342	0.015915419128268	0.000073724188640
0.000249769654785	0.000078168420213	0.000113787615843	0.000064423146645	0.009266490514684	0.000162309932102
0.000083311965852	0.000179005401738	0.000083286715523	0.000078805310996	0.000186088332534	0.000321108454111
0.000167510045597	0.000021164001822	0.001174759919906	0.000100779659110	0.003321467700599	0.000023908814170
0.000609873633828	0.000543368921420	0.000164255811258	0.000104613796919	0.049400369487900	0.000047102341196
0.000706805477767	0.000042491015987	0.000031065640177	0.000050652855002	0.000029718097360	0.000048048692210
0.000216059997676	0.000022205703496	0.040666952711033	0.000067448545247	0.000038657111351	0.000015706588842
0.000426252532651	0.000059718894882	0.032577973027529	0.000025390967048	0.000105345756966	0.000153044378441
0.000155179671259	0.000083260424418	0.000056118314173	0.000029842552328	0.019304355957508	0.000053278152102
0.000116220561678	0.000043169198876	0.000057094066337	0.014981711746385	0.000017650911249	0.000055793520401
0.000119697466072	0.000089370889870	0.000028871051777	0.000137460109231	0.030174232416380	0.000047670089315
0.000188210764940	0.000119609972118	0.000127655083566	0.000047066529430	0.000033843488275	0.000031257168816
0.000060132526954	0.000068986425261	0.018869730987602	0.000074180247535	0.000127984189184	0.000033949244120
0.000634881150008	0.000097356218383	0.000088997257232	0.000124829310215	0.000146964546904	0.000037385876376
0.000075458952465	0.000111334198780	0.000111201698782	0.000119271797841	0.000201825394640	0.000065868264825
0.000112791492268	0.000273174275429	0.000114447129047	0.000016118612427	0.000033817406700	0.000051781604635
0.000085661039006	0.000212330439578	0.000105748139092	0.000067650752563	0.000073985285054	0.000034727852722
0.000315342160944	0.000431612763772	0.000124696634361	0.000066046742980	0.000093450409766	0.000081272576704
0.000327468494287	0.000327944405987	0.000048534554387	0.000077046297373	0.000036392756782	0.000102205412512
0.000106928144753	0.000242967918021	0.021135605108448	0.000077886450555	0.000097696825885	0.011438196196293
0.000054290097690	0.000066747146354	0.000066963091996	0.000229660367874	0.000051238433702	0.000047605529018
0.000058465514251	0.000189446792142	0.000056497639200	0.000203230873812	0.000092911667360	0.000009414195916
0.000052072915809	0.000080455315290	0.000072776611133	0.000176140258878	0.000059595705930	0.000013028433992
0.004727329817730	0.000074723943143	0.000111549387825	0.000141478211880	0.000204354159650	0.000086938194156
0.000150436851660	0.000039169636926	0.000177949203878	0.000137249257630	0.000038789700293	0.000026617487599
0.000834142498473	0.000044664384640	0.000034157195295	0.000128319191936	0.000061545471057	0.000012682098201
0.000232885406947	0.000017291180606	0.000267744130971	0.000040827146652	0.000050892636599	0.000047482604431
0.000200780923112	0.000037667564338	0.000053071416865	0.000063918844407	0.016011096606254	0.000060775105079
0.000579775463700	0.000171275106344	0.023022953766451	0.000228782850368	0.000086517963497	0.000060944950329
0.000535692403948	0.000083827566514	0.000102394928552	0.000099151687241	0.000030417637859	0.000074655568862
0.000547608273682	0.000060662958216	0.000107053642814	0.000161031363887	0.000095417658171	0.000031636953704
0.000514511661266	0.000042523230240	0.000043324061350	0.000084113493745	0.000063609651522	0.000251768539222
0.000358034369142	0.000121641350231	0.000074527241466	0.000034519980980	0.000009534850945	0.000039225443327
0.001922160300341	0.000097733287527	0.000063743578878	0.000091161259888	0.000043415992422	0.000079772452047
0.000103007211687	0.000029296259849	0.012237068079100	0.000060375135147	0.000099033901638	0.000211146819033
0.000238118951012	0.000134707378488	0.000025697818444	0.000092436544691	0.000079875914469	0.000170806592251
0.000171302103414	0.000032126377565	0.000032172205429	0.000039369807251	0.000026081379992	0.001570989088241
0.000105136226769	0.000029515164615	0.000052079984239	0.000040772188253	0.000026724719724	0.000070450623881
0.000125345350353	0.000064972738724	0.000072165119976	0.000073159486086	0.000010984391233	0.000038600188423
0.000106921529319	0.000027426838527	0.017376177828747	0.000078617712574	0.019312294910503	0.000030452971678
0.000305662811897	0.000072595293880	0.000056671709736	0.000102104848568	0.000134949890561	0.000019906666595
0.007225649865725	0.000118137919043	0.000074494609573	0.000154096850004	0.008959587749379	0.000042051198092
0.002134798497468	0.000089396820765	0.000026342526499	0.000125448586773	0.000066574135704	0.000025747404792
0.000081688259032	0.000100539338918	0.000115060807437	0.000071713996630	0.000134699404687	0.000059408965426
0.000554177926011	0.000033642849853	0.000020424927904	0.000108553698868	0.000010865092323	0.000121539330650
0.001017299080377	0.000168988290214	0.000121976689243	0.000058891557533	0.000053088717542	0.000032520222965
0.000325445363123	0.000019936147123	0.000148403636427	0.000022160116281	0.007506765422967	0.000021926252001
0.000527941068682	0.000020651648595	0.000062451423623	0.000630664732064	0.000044423702102	0.000018243200143
0.001239139067986	0.000064913527765	0.009985460534604	0.000131617482263	0.000068137765711	0.000067473364153
0.000930363330211	0.000032649856620	0.000025809143390	0.000053753583792	0.000038643269009	0.000055870563940
0.007941226485345	0.000041962948755	0.000076528746919	0.000129512136634	0.000044107936454	0.000012628650461
0.001083200039989	0.000066911904625	0.008861291573750	0.000077935353874	0.000010863282166	0.000071117616568
0.001010134947432	0.000140099053176	0.000013921817090	0.000226081971882	0.000042801336367	0.000084783387021
0.000327879087591	0.000051031893540	0.000029817664051	0.000091024954334	0.000103046298577	0.000053689641574
0.001709360069374	0.000169969686329	0.000020213655636	0.000232933541338	0.000049703772471	0.000023479399491
0.003672787850813	0.000015764169585	0.000026203312023	0.000056888015474	0.000112157691060	0.000076573176959
0.000034703649071	0.000288719109816	0.000053595623091	0.000069246243030	0.000049093881791	0.000010410011359
0.000051310120019	0.000091739216395	0.000068622957141	0.000255303243021	0.000143058787220	0.000024593020086
0.000261195559885	0.000079267324393	0.008385561262063	0.000238037281865	0.000031888082921	0.008444014958387
0.000106877527500	0.000195797650009	0.009408412270352	0.000228726276779	0.007500693494077	0.000010313091148
0.001139013650029	0.000045320630941	0.009175407003982	0.000041971295975	0.000084889642965	0.000019287897474
0.000258871350658	0.000245865722735	0.000022173976368	0.000040453568043	0.007818804891131	0.010222025505018
0.000381953131068	0.000305778877205	0.011643796461350	0.000042323496313	0.000078931424166	0.000023473106551
0.000225378679907	0.000322652568463	0.009327665038387	0.000068086601857	0.009628206270680	0.008727060196967
0.000229708006434	0.000083157569199	0.008935427863429	0.000088801369395	0.000020631505420	0.007977359588966
0.000056146899415	0.000163249165572	0.008048782000604	0.000079074289038	0.009607996829257	0.000012087765180
0.000121073738319	0.000444811035047	0.009241885371864	0.000180106131974	0.000065177058203	0.000027906850682
0.000489364570173	0.003180294808144	0.008580648631353	0.000100385385285	0.000014364575667	0.000021313852585
0.000016537853561	0.008533654908995	0.008190328232488	0.000498311958259	0.000102924544307	0.000024236696404
0.000413104836477	0.000341895111866	0.008314992555576	0.000609914684103	0.000020938818367	0.000014303882078
0.001376450658011	0.000068661822626	0.008091621477893	0.000404800075252	0.000070023495584	0.000020302079177
0.000177850480061	0.000114068153956	0.008483536486622	0.000684920325369	0.000027500513059	0.000042949609113
0.000485302558305	0.000077537932685	0.000028956143484	0.000114414026203	0.000088633052640	0.000072537861573
0.000752929326075	0.000072121600460	0.008318575242642	0.000070059093964	0.000061165994153	0.000094754356281
0.000344532244514	0.000112798064460	0.011049511809106	0.000068475654550	0.000075575210507	0.008109833250995
0.000291066014709	0.000043360021655	0.007649329254844	0.009107079571366	0.000022073871754	0.006759549897692
0.000032573705574	0.000087825023393	0.009033600201478	0.000028563482299	0.009309234454784	0.000055318013570
0.000084864712930	0.001324141353796	0.009274138224552	0.000057545339635	0.000087640263995	0.000080320075517
0.000672437506792	0.000197435043135	0.000059191490896	0.000068103971227	0.000078041442685	0.000050859865834
0.000289436841809	0.000062287398288	0.000058146233234	0.000025183441088	0.000089669371432	0.000161285691085
0.000210943059284	0.000081362823374	0.009622033451805	0.000073510591628	0.000070446108044	0.000036737367681
0.000086364113011	0.000068113769062	0.000053517553585	0.000015531020960	0.000018915368450	0.000097349523203
0.000059049257455	0.000204944498286	0.000052370089801	0.000156953166574	0.000077160556290	0.000032570089935
0.003849043248531	0.000021140317064	0.009056270995188	0.000080359119361	0.000054090850345	0.008866046194243
0.000354014251309	0.000069239111534	0.008205373483247	0.000038371778565	0.008782843359577	0.000077520025007
0.000277696204122	0.000076397508994	0.008773964728468	0.000068333554697	0.000033153689910	0.000027037100135
0.000130195886939	0.000037638250768	0.009739690990310	0.000260633266306	0.000011283772755	0.008055175668933
0.000340962607857	0.000094851414743	0.009264305850929	0.000133234438496	0.008998368126592	0.000060836668600
0.000602972856619	0.000025059440972	0.000029871178845	0.000083894295432	0.000016619966566	0.000039083965799
0.001507089515728	0.000221281910822	0.008605060634371	0.014650924430559	0.000023731396676	0.000058921431279
0.001212767802630	0.000108080260803	0.009148009981969	0.000099806744787	0.000073497560567	0.000076407547555
0.000322914599308	0.000147978595988	0.000026393013867	0.000090104968827	0.000037980604533	0.006848804603244
0.000053456930651	0.000418123974695	0.007173567659912	0.000110510020791	0.000011707881317	0.000004968213515
0.000585351378808	0.000131557307554	0.006502119590720	0.000032441129894	0.008278597834276	0.000019797179494
0.000216911269533	0.000063126727414	0.000003406279420	0.000027560009213	0.000065316341348	0.000019239052827
0.000482546140757	0.000050259096893	0.006781776635681	0.000070799710893	0.000093657617666	0.006543338710558
0.000232377965820	0.000030385211007	0.000061735972385	0.000115019805685	0.000043776540352	0.006495695789820
0.000130387913148	0.000064814010030	0.007968015385405	0.000084799862074	0.007873445313060	0.007112717510379
0.000075891654809	0.000103837899064	0.000238752299189	0.000084214622933	0.008059643376494	0.007185400660465
0.000082978585584	0.000655669258986	0.008571865212962	0.000053370146114	0.007262808061365	0.000114377865362
0.000176284576330	0.000052818884055	0.000003226306008	0.000027097411664	0.006568411717864	0.000048558449769
0.000035037386491	0.000092501869022	0.007067569239188	0.000029798413607	0.007657694789412	0.000053246474464
0.000057188129184	0.000128054462498	0.007002995203660	0.000068849411573	0.007068005002600	0.000021165456922
0.000235591268120	0.000036312462119	0.000046499503110	0.009151827622500	0.000061943779087	0.000073751601276
0.000324593334381	0.000098785464321	0.000036879153791	0.000020606804560	0.009009555669169	0.000031098250637
0.000336183487343	0.000025320320284	0.007915725272152	0.000057196487824	0.000063721649802	0.000040431384915
0.000129446345878	0.000031877268469	0.000216590951084	0.007457970202071	0.007143363771915	0.000217776548617
0.000194076771169	0.000115114968584	0.006525893661279	0.000133394787797	0.000030905617084	0.000019660934659
0.000089787336171	0.000038860369503	0.007867668210370	0.000023625584790	0.000013640067502	0.007756799734434
0.000610125319129	0.000393963463563	0.007175688682243	0.000030954241581	0.007766855050593	0.008635898007874
0.002370696756101	0.000544464981323	0.009662697816925	0.002550390787112	0.007124002128735	0.008509176059600
0.000083188467866	0.007330846458546	0.008914280817115	0.000054248261236	0.008949163937974	0.008520375224471
0.000633548998451	0.003076076553185	0.000022531678366	0.008255009581564	0.009128438419790	0.008347421640364
0.000238263621755	0.002117070601909	0.000079536788628	0.000024768044492	0.000084472763511	0.006305943084368
0.000067776977315	0.002894010299488	0.007140153611822	0.000076085128123	0.000042841998326	0.009023595581668
0.000998911392015	0.000203053436614	0.000011265751505	0.000168523409391	0.000044523832335	0.000034687472381
0.000052549598266	0.000048759112570	0.000003381219154	0.000011935829483	0.000175226214229	0.000063170719812
0.000095033253925	0.000110246392468	0.006893176442847	0.010672506792517	0.000065772751775	0.000068707034248
0.000327089739705	0.001736988172243	0.007444809000970	0.008926412153971	0.000095287017886	0.000034691024897
0.000072781061428	0.002976437573375	0.007237054381544	0.001460308790760	0.000020359862228	0.008382081979525
0.001105515994196	0.000478540788087	0.000018856611734	0.000025146102849	0.007823475575101	0.008155730704940
0.000477725534537	0.000205901591738	0.000085593153435	0.000076771389881	0.000082273185368	0.000035452816263
0.000101771564955	0.000802587753583	0.009097458828046	0.000127731520380	0.000115224434476	0.007588456434836
0.000065754792018	0.000227011562501	0.006792558833992	0.000094113237746	0.000036037256440	0.008831081774398
0.002985220867382	0.000023267936051	0.008092698048249	0.000019191323400	0.000009725679258	0.008280499387702
0.000042365849819	0.000051208451922	0.000003292490388	0.000028880728401	0.008051130083187	0.000032487311818
0.000419388846235	0.000051800841080	0.007859769591475	0.008726998665837	0.000040515048681	0.007056673255277
0.000057993171421	0.000100338565006	0.006550148210269	0.000049668176699	0.000240164470068	0.008894888015576
0.000154968109523	0.000022456205441	0.008486980554960	0.000059265386143	0.007027514532668	0.009011485602340
0.015874879483916	0.000282462219924	0.007757249179031	0.000023549185225	0.007548577075675	0.008967096524663
0.000164566437840	0.000035311949756	0.009048582866673	0.000053551215436	0.000054759687419	0.007663517463889
0.000052526837550	0.000465119086783	0.008962239823154	0.000025534533609	0.000035858397872	0.009485086810742
0.000671763284627	0.003540266924964	0.000012163484063	0.009207128913010	0.000059022843061	0.000010991825915
0.000141334150636	0.002562502178885	0.006679132143698	0.000018345048108	0.009811833848059	0.009015432735422
0.000032862018665	0.000458898434754	0.007738814539746	0.000029426320707	0.000041327542687	0.007664052175919
0.000100938383892	0.000093284267867	0.000003906791584	0.000038354257110	0.008574606858443	0.008095960066965
0.000164158963358	0.000243551541732	0.000003641405061	0.000021918144061	0.000013242158650	0.000003871286301
0.000113532412515	0.000251445843458	0.007439984173451	0.000049325754736	0.000028932761511	0.000020077704116
0.000710045421371	0.000050698709031	0.006370485393980	0.000018302610215	0.000037477088812	0.008245002403543
0.000207846250016	0.000227538467867	0.008533364679404	0.008269243901064	0.000003478033385	0.000025392643707
0.000071483173229	0.000112094359938	0.006937448207134	0.000017607979699	0.007848991821487	0.007149807035096
0.000139400077309	0.000018102305284	0.000025401740363	0.000051663964587	0.010040640797315	0.000058070627036
0.000156203034871	0.000257188644664	0.006923136432245	0.000173798335059	0.000047796586198	0.000020924311143
0.000077936268518	0.000044761784689	0.000009452165924	0.000128317740068	0.008888058965921	0.008704633012079
0.000187493384137	0.000023663148395	0.000036420195052	0.000235009167153	0.007598740448447	0.000037093687099
0.000837836936853	0.000033247314666	0.000095826138800	0.000020857434833	0.000020953908530	0.007066859115471
0.000852668137771	0.000046977390103	0.000011114895891	0.000101369110651	0.000014375363335	0.000016199564317
0.000098177313344	0.000053858603892	0.000058125755645	0.000020743224133	0.000064797800950	0.000012235934167
0.000140290787754	0.000075326818770	0.000063907703368	0.000048278318496	0.000010135034983	0.009416099830282
0.000106327180244	0.000031464863368	0.000050132767215	0.000026275101881	0.000023042797218	0.000024944496393
0.000485953391403	0.000054194867823	0.007969331776467	0.000072531700672	0.000104044583803	0.000024263449161
0.000052710208077	0.000062821064809	0.000072295332971	0.000033069798655	0.000028561359406	0.000049402039955
0.000163271563814	0.000017183506379	0.000050542913835	0.000037583094095	0.000020662708264	0.000008190409636
0.000619163548310	0.000028742795982	0.008491730011623	0.000037773658835	0.000046015903683	0.000028712822148
0.000295670697028	0.000064370793788	0.009737075988014	0.001329940060591	0.000062420193925	0.000018659524539
0.000119838144795	0.000063055213551	0.008395726280479	0.000016027583755	0.000097390302482	0.000035511731429
0.000107450942169	0.000027424771309	0.007739073326108	0.000066049092052	0.000023253979898	0.006973077223617
0.000137765731424	0.000070138086315	0.008690465948534	0.000025187561734	0.007361561287397	0.007110267408674
0.000178478559717	0.000048754679351	0.008996811482828	0.000055772980450	0.000020684894434	0.000016569056444
0.000772970307027	0.000055125808507	0.000019800351152	0.000017420851074	0.000067652140159	0.000004735851913
0.000036836472192	0.000048937214742	0.009055848766071	0.000072213231069	0.000029189758778	0.000042276890173
0.000209365459664	0.000047654894364	0.000048384355152	0.000287713626547	0.000064924407810	0.008403043372164
0.000222632618975	0.000022722030455	0.009017663973347	0.000024092593841	0.007844261882390	0.006899889144424
0.000032860990464	0.000022920360805	0.009021492384768	0.009869719966424	0.000141814908706	0.007484188499831
0.000215821437047	0.000022313734587	0.009631246883750	0.000091617201332	0.008568645138543	0.000005158585497
0.000096586267263	0.000025808968500	0.010188488171507	0.000017246931577	0.000072591463725	0.000010815966717
0.000484236944825	0.000047069686795	0.000018346460309	0.007860424731872	0.008641708756802	0.000019633930299
0.000027665062547	0.000039572761495	0.008988165850018	0.000030070373946	0.000107005698866	0.001589323888673
0.000036715553198	0.000026660513825	0.010169679197713	0.000055152298998	0.000041925561280	0.000531038059967
0.000365052908988	0.000029855889486	0.000246011870832	0.000031561735824	0.000048200435797	0.000008209945960
0.000013034531510	0.000022851949139	0.000237600283476	0.000028129463197	0.000109979091737	0.000004141326688
0.001209480261657	0.000065597563007	0.008142281592330	0.000025087577609	0.000033009800958	0.007595051834100
0.000025181995205	0.000013328204598	0.007890254004905	0.000068156885001	0.007465409265731	0.006759213330381
0.000488161791453	0.000050943106446	0.007334803535694	0.000027167679801	0.000010097432194	0.007485286232686
0.000151261769955	0.000217777339120	0.008749652064704	0.000041666445764	0.000070047958693	0.008743395618607
0.000080432684750	0.000276084809928	0.000003513131898	0.007853777019217	0.000043696834389	0.000012763134038
0.001027517643738	0.000041033558981	0.007164319399811	0.000052339444692	0.000035904329400	0.000016411348317
0.000027102747869	0.000066681819952	0.008312342433504	0.000063424481413	0.007991678362298	0.000029045328361
0.000103609617369	0.000107620718219	0.007954328607917	0.000067769175331	0.000059196450675	0.000026282478996
0.000221911688068	0.000040862499590	0.007810430247131	0.000063191943597	0.000062695223270	0.000051947400935
0.000149326292156	0.000022106065169	0.000073886775311	0.000018359086210	0.000059873581857	0.000035316832228
0.000153647286397	0.000009485020356	0.000025492785604	0.000027024530241	0.008298760297417	0.000034531057913
0.000034263265792	0.000060076537445	0.006773934271861	0.000028658609235	0.006958398264431	0.007991182750394
0.000262813603282	0.000023072311564	0.007794935097899	0.000016344060810	0.007131387744415	0.000044853006739
0.000226918286002	0.000095265220503	0.007951293779656	0.000073915682469	0.007973890516917	0.000037057680614
0.000486775042078	0.000115531696683	0.000077441034121	0.008278599517285	0.000734021439079	0.009098606617546
0.000037383432056	0.000124411879312	0.000046870046643	0.000055990841902	0.006458350060943	0.008229988085857
0.000043210795024	0.000025316681576	0.000003576597286	0.008152865184571	0.007416122602318	0.000065799472815
0.000038916772644	0.000030068301941	0.008504505598633	0.009474489039090	0.000032490761176	0.000028541001982
0.000230000127231	0.000082782227022	0.007406915612636	0.000059667246300	0.000100520999384	0.000026040609048
0.000275138055713	0.000044178022368	0.000027268641597	0.007370253637735	0.000032761408951	0.000023108423558
0.000118007035439	0.000063204167629	0.008269816907160	0.006906824553306	0.007330947606782	0.000045515642088
0.000310595217356	0.000053888452595	0.000003665205899	0.006139175146714	0.000009888975931	0.000046584719633
0.000138470672476	0.000047332638045	0.007598933721655	0.000072881075137	0.000018518846272	0.007675838794968
0.000078222617127	0.000056562614502	0.005698141147312	0.000004609090897	0.000482654418112	0.000009080134075
0.000069392131472	0.000079173630205	0.000040253168637	0.000023280877059	0.009075512208386	0.007537173307555
0.000230854177414	0.000064383194845	0.008187039505169	0.000012327887718	0.000103503008061	0.010199770445868
0.000176797327856	0.000062874448551	0.008202921472669	0.008303794310555	0.008835086572194	0.000091625043471
0.000295853621401	0.000013245606163	0.008011046530359	0.007459103639268	0.006669886874410	0.009053251442620
0.000158283204522	0.000076468414634	0.000003501503007	0.000003301304743	0.000018100771392	0.000019136501235
0.000098117829100	0.000046902081370	0.009715062263370	0.008010223456224	0.000065357476093	0.007999188312802
0.001789690034903	0.000030750957003	0.007177246852452	0.000022257615434	0.000026489570183	0.000029060789097
0.000039194764051	0.002393644287001	0.007803955041328	0.008469791943417	0.000013785887834	0.000021766671664
0.000186729172359	0.000080122580351	0.000064457264434	0.008063557633689	0.007811618833032	0.000011497673655
0.000044741644658	0.000073740969691	0.000003500263280	0.007007468761230	0.000058022045625	0.000043071269458
0.000240995931965	0.000066877515227	0.007765885375021	0.008108195286913	0.000276252892419	0.009030837028957
0.000192289326714	0.000061352127941	0.000096061516973	0.000056770139307	0.009644682883850	0.008919865332684
0.000124083753523	0.000059487044015	0.000017082322139	0.000013194006689	0.000115954643171	0.000010773066157
0.000107929061369	0.000031024390794	0.000026436252847	0.007740665929054	0.010568801255185	0.000020430759126
0.000089056312899	0.000014276926568	0.008278656894481	0.007036104876740	0.000020772561447	0.000016983724123
0.000113572778295	0.000026724754296	0.006789193026503	0.006466124976070	0.000058858906316	0.008461804835796
0.000241993798757	0.000022709252748	0.009416656706466	0.008215137265978	0.008972690892530	0.008592754061841
0.000478133804321	0.000021732668012	0.007143912366822	0.000003145229801	0.007328015540167	0.006739831062699
0.004290694453897	0.000121928674769	0.007982160228898	0.000061420694296	0.000063684497356	0.000010366694592
0.000035315363679	0.000026314173803	0.000023319236024	0.000042614217962	0.000064222632614	0.005851678135436
0.000065529586582	0.000024050043567	0.007768721345328	0.007774035543046	0.000041600882629	0.000123977397000
0.005992805406992	0.000102730824725	0.008269743013921	0.000030082766186	0.000085395189126	0.006729916702841
0.000057836125919	0.000014466923593	0.008182986316007	0.000088561016800	0.000038463847883	0.000045879359654
0.000027608292933	0.000073716856029	0.000066034432709	0.000033567933928	0.000073895493751	0.009396416362786
0.000292815554466	0.000075950674649	0.007742926700430	0.000070589023320	0.000050858624001	0.000018779662127
0.000137632595620	0.000013020237776	0.009238798500474	0.000052537402391	0.000094144948382	0.008611290918018
0.000044720901864	0.000047856061024	0.000042240309963	0.000025863744697	0.000018145483199	0.000026039896890
0.000039228471062	0.000069888927406	0.009694474186054	0.007137848480294	0.000025182557563	0.000027444574193
0.000041040002929	0.000320856068226	0.010261960315721	0.007502051614255	0.000038934950881	0.011204086905985
0.000050270074941	0.000077412971438	0.000028821194349	0.000091859065001	0.000023380095967	0.000085595518774
0.000056906854676	0.000065707829426	0.010986395497785	0.008713982994494	0.000084648580687	0.000084125837470
0.000042571935968	0.000042805469970	0.009614644070859	0.007759057827564	0.000024216024402	0.000030168653965
0.000028914883308	0.000029038180336	0.000014108825427	0.000130486554899	0.000037322379332	0.000034457268699
0.000055827228778	0.000210870006285	0.009656222924353	0.000075389454254	0.000151240898798	0.000061796448549
0.000069500036473	0.000045518206579	0.008587239894535	0.000077328032844	0.008317719187520	0.000119002649798
0.000379223426444	0.000247491069176	0.000013185458309	0.000081397129944	0.008247646711998	0.000056298935645
0.000046353156825	0.000121193239785	0.000056183058786	0.000031117983449	0.000112300905231	0.000047641102621
0.000234175077761	0.000230474867415	0.009373018655027	0.000033979002169	0.007480399699893	0.000032812239341
0.000057591258102	0.000021148413518	0.000014227865693	0.000077800155301	0.007214032344164	0.000035480493195
0.000025158163127	0.000017563004348	0.008949496614896	0.000037766967398	0.000022248967980	0.006245019798741
0.000174057012991	0.000019844546288	0.000014017128966	0.000014381278706	0.000049738398925	0.008238377078010
0.000110252881422	0.000110071638949	0.000035967727412	0.000012954108395	0.000011653865052	0.000038269980153
0.000053682784140	0.000083228051409	0.000045926698535	0.009540687081566	0.000071700130801	0.000009281641039
0.000011326425837	0.000036830192333	0.008723427899179	0.008243880929017	0.000025465955282	0.000051743230171
0.000111769526715	0.000083786304977	0.008095886134341	0.007847155058417	0.000012455384712	0.000034714973758
0.000063616897573	0.000257037138098	0.008883479564295	0.007043426608195	0.000009074123908	0.000176072663446
0.000063264716141	0.000039848342953	0.000048700553549	0.000061254502161	0.008770742825895	0.000035807285800
0.000005002941729	0.000128603849889	0.007312710807441	0.007372678826428	0.000018728903886	0.000016914830168
0.000024886611969	0.000213384988790	0.000048493959847	0.006701193087664	0.009746721229918	0.000021701286325
0.000057116786850	0.000207343089224	0.009181435011807	0.000018423183987	0.000023547559838	0.000082902442556
0.000043325847343	0.000171743597706	0.000037118770260	0.000085703303025	0.000014861801488	0.000011829043307
0.000085266703148	0.000209373026036	0.008445996213632	0.007219671171423	0.000013757508637	0.009112114573563
0.000121156478843	0.000047458979259	0.000092036781132	0.000085072669418	0.007399262463860	0.007733159473188
0.000052714634874	0.000070821866834	0.009508773533287	0.007927796211468	0.000016983591932	0.008759148777632
0.000383593611997	0.000068613387925	0.000049873852206	0.008111218561630	0.000011851872816	0.000020802162366
0.000275942555838	0.000039067167797	0.000068158065654	0.000074761023497	0.010427147141525	0.000015014426892
0.000116135299994	0.000031563899731	0.000020478797205	0.007962256671183	0.009663635424811	0.000103277163370
0.000247077823233	0.000035140656493	0.000031502543028	0.000064052227410	0.008229240855848	0.000018973196517
0.000062317343056	0.000063652814717	0.007998607838208	0.008371285431980	0.000031840837013	0.000029388668405
0.000104441497038	0.000981692061984	0.000067700338915	0.000003765241092	0.009436215430183	0.000061624465726
0.023613544460150	0.000030113022609	0.000057353821217	0.008581647538169	0.000031547304394	0.000031656177660
0.000084337019915	0.000106686800259	0.000055109509499	0.000041169181316	0.000064833444838	0.000069934942019
0.000102467309453	0.000119039215503	0.000069304900748	0.007986883123906	0.000026058019259	0.000025700231774
0.005963173746944	0.000019037744042	0.009076266186757	0.000047927121122	0.000054769115794	0.000015400303726
0.000204347960719	0.000070933412365	0.000287242681199	0.006657051841299	0.008739691305894	0.009445480527539
0.000087665881418	0.000067604351336	0.000018617154812	0.006755110672777	0.000066335571344	0.000071238302429
0.000091326520036	0.001093043297532	0.000003397186512	0.000063211602149	0.007972049129133	0.000071389594074
0.000157959759493	0.000057240418929	0.000090403541950	0.008390901491106	0.000016116051082	0.000029394128619
0.000037042198059	0.000027632837304	0.000039112459074	0.000049480378569	0.000255473721005	0.000019680122934
0.000594566820342	0.000081657274132	0.007083747726423	0.000037309620835	0.000029206363466	0.000014604788455
0.000023762208282	0.000087766210447	0.007215622446383	0.007559535438038	0.000592843897014	0.007846504132698
0.001285899435893	0.000064069209704	0.000053160829103	0.007706147304975	0.004243675486228	0.007977351803266
0.000430208240808	0.000038255040333	0.008543710789880	0.007369472958782	0.000044968924742	0.006578395096636
0.000038815005216	0.000085035702050	0.008047683124093	0.007080412056531	0.000048156555642	0.000059123192820
0.000093578041072	0.000020290560493	0.000040055674735	0.000020812450215	0.000036394244281	0.000020546271848
0.000057921243592	0.000028534794000	0.007864560237334	0.007418518043702	0.000018563496046	0.000036007699339
0.000351459567002	0.000021942541170	0.000043357634527	0.009205693880789	0.000017476801811	0.009404221880408
0.000052714442757	0.000081862220538	0.000248480344839	0.000024024502203	0.000026841456905	0.010734858494746
0.000177783018309	0.000021579564705	0.008122038962992	0.000031821179423	0.006990533023303	0.000003917255772
0.000083677656700	0.000028582438727	0.000046226411363	0.000054466052940	0.000015337118891	0.009700639111435
0.000031385038532	0.000086287460976	0.000076286586716	0.000056032653623	0.000518868553315	0.008933825486078
0.000060388535014	0.000038304555040	0.000057631002306	0.000031641627650	0.000054497419721	0.000082520067550
0.000141419029272	0.000047764099170	0.000063635292440	0.007420030328574	0.000069333762702	0.000047383235021
0.000313294951530	0.000090267578608	0.000049205006697	0.000025568669252	0.009281288259902	0.000013678962579
0.000034341846213	0.000062308961154	0.006900391053539	0.007324847194480	0.007263597035711	0.000063852973326
0.000075289357462	0.000046472609789	0.008714078834598	0.008271267919485	0.007209108839412	0.000022482393926
0.000049729881473	0.000109228109483	0.008375364078332	0.000080642630382	0.000016992854890	0.000009619833250
0.000270785348331	0.000085966424718	0.008603132570757	0.000056797894004	0.006372690831045	0.000019265678577
0.000593720960027	0.000115804364691	0.007050597536406	0.000010425791652	0.000010581165444	0.000016178252098
0.000096119480721	0.000029956343472	0.000018570743784	0.007875632349098	0.000108970543463	0.000151085516401
0.000094799862518	0.000020459028405	0.000019905458269	0.000012498682563	0.000078793743898	0.000134256342906
0.000040136336852	0.000020098898347	0.000003500855951	0.000003324143702	0.000032589192817	0.000037409186593
0.000442863875068	0.000039344454409	0.000003592282559	0.007211487399711	0.000103861590537	0.000026550717505
0.000259105798691	0.000032716560315	0.000077889329001	0.000017159331846	0.000018486453692	0.006646920387163
0.000320486253642	0.000103017884412	0.005778400988995	0.007855353215861	0.000120311983645	0.000014520842714
0.000242555650625	0.000131872007287	0.006774251773829	0.000044958317184	0.000864229353353	0.000022310196497
0.000090986455211	0.000153965310448	0.008366292283735	0.006839687457741	0.000007927017952	0.005794883595974
0.000014260239493	0.000052498154088	0.000104148241620	0.007281572917966	0.000019369189305	0.007451890829002
0.000027025093520	0.000029096822423	0.008915654300162	0.000017617871077	0.000102876488065	0.000013818981421
0.000024201906249	0.000014251073296	0.000070094039567	0.009193254403405	0.000035925628531	0.000055717882230
0.000038888345843	0.000126298431464	0.000054613227515	0.000003248781090	0.000020958953541	0.000024987879134
0.000448951560164	0.000037217208581	0.008301430694361	0.006960485505740	0.000057660851294	0.006908280900212
0.001200568536727	0.000151783926269	0.000030819896843	0.007217384464675	0.000060600707489	0.000041544130280
0.000091408273982	0.000251620943803	0.000027494426034	0.008132946556112	0.011394571962556	0.000211006016188
0.000027860710612	0.000025497523362	0.007824256939327	0.000040670215376	0.009770536215087	0.006010922804954
0.000038394148741	0.000095494965019	0.009827281288404	0.000090956333962	0.010095835129499	0.000019014916400
0.000049861153749	0.000138592145814	0.000027778416074	0.007504998270823	0.000056513463122	0.000124322410842
0.000257655792924	0.000043832238299	0.009997120001102	0.000027694969289	0.000733875399823	0.000027035859489
0.000123727198529	0.001605295852397	0.000026901850672	0.009236384065064	0.000012323281236	0.000027781833568
0.000108032884063	0.000604005616827	0.008719978024034	0.007227007814245	0.000111122092292	0.006847158235703
0.000079520718403	0.000033219990238	0.011976316236040	0.008833908895136	0.000012780050689	0.000172455994424
0.000057245192447	0.000112940424720	0.000029524558664	0.000054562304918	0.000012020479329	0.007869299859905
0.000071966749302	0.000051650907906	0.009292818450981	0.009100572028879	0.007322863583358	0.006164302407472
0.000021304502477	0.000107136502636	0.000150829140039	0.000055861408101	0.000053726659389	0.000044286682384
0.000017805263129	0.000081278577122	0.000193001534297	0.000028803916827	0.000012491137989	0.007259177750045
0.000397083843872	0.000015023945346	0.000112717581805	0.008074052819628	0.000020746915725	0.006272167549091
0.001280670018172	0.000029054384393	0.000411865812865	0.007186732430020	0.000019459768277	0.000020419971750
0.000037921444505	0.000051089640201	0.008320502220584	0.007346323775511	0.008515076278038	0.000036214635027
0.000228125608734	0.000146877542576	0.000033249097092	0.006881925408992	0.000018950449294	0.006554225603545
0.001181862099774	0.000218716637306	0.009442811351937	0.008744700611153	0.009056449041524	0.000017351173304
0.000028022741394	0.002778692444485	0.000059891970901	0.000019906049023	0.000010886112397	0.007470068052905
0.000606745951634	0.000044593484590	0.009622425012483	0.008805526863026	0.000035396516652	0.008999481780971
0.000349649203380	0.000019766652494	0.008354506221243	0.008793822067176	0.000020456175881	0.000065875538088
0.000336037474320	0.000038906661864	0.000015332376180	0.000012632825888	0.007888233208855	0.007622053857767
0.000214363272436	0.000325772966575	0.000044165147286	0.000059699629261	0.000029966078879	0.000026734446804
0.000088696184357	0.000064861070320	0.000073569290492	0.007772058562373	0.008416315221328	0.000015633728262
0.000090662881943	0.000060696707650	0.000049559516453	0.000003395072768	0.000111467254384	0.007462360836448
0.000051795410188	0.000043971002670	0.007552567455663	0.000073761922534	0.000018323266794	0.000032435697844
0.000108604218390	0.000048904587285	0.000047838128724	0.000059427437471	0.008598995315656	0.000014074040507
0.000740900481588	0.000089273360391	0.000217447670126	0.000065947036353	0.008295537626620	0.006742607662253
0.000087303942208	0.000105104739495	0.009655707604279	0.008462808528827	0.000012757256754	0.000014303199013
0.000331126825595	0.000039193090731	0.000013722087324	0.000030101034337	0.000020424154076	0.000046868611536
0.000101323182349	0.000028700331889	0.009843211544395	0.000024329978993	0.000022136943445	0.007870468983739
0.000016592771620	0.000088037932015	0.008547853770856	0.009222276402944	0.007468838386906	0.000020171883808
0.000017604228896	0.000183107105689	0.000083773752336	0.000211368192223	0.000048556000141	0.006857795313788
0.000082274986395	0.000037917746555	0.000084946146463	0.008338223517643	0.000009521440988	0.000024376106189
0.000190759949216	0.000019527735552	0.000029323687021	0.000047477806742	0.000034820884368	0.000009715540516
0.000047415709427	0.000069995141713	0.000017579489085	0.000025980958396	0.000014510814988	0.006324752909476
0.000073717733800	0.000032360651206	0.000031772008548	0.000003383672705	0.000041330332325	0.000053615119249
0.000042446357571	0.000078369352177	0.000048902940126	0.000023557375422	0.000114715153877	0.000038779096867
0.000101376505423	0.000056822624022	0.000048909419067	0.000019783427641	0.001346438752931	0.000047565820117
0.000074065555950	0.000040750797341	0.008909041375345	0.000019651794030	0.000559662485313	0.000132550410165
0.000191403275438	0.000032268388967	0.009041686284433	0.000051502527014	0.000053590322321	0.000029764892065
0.000133276259263	0.000198235680906	0.008671428340547	0.008816388040681	0.007146226286568	0.000034138785229
0.000028825833794	0.000063425619709	0.008060695211826	0.008234962278489	0.000049475905079	0.008795484949409
0.000619397884875	0.000150080932995	0.008052657745693	0.007722199354415	0.007210064091071	0.000021286595740
0.000045091890794	0.000056660859307	0.007071655088328	0.000056247697246	0.000004824310671	0.009091541150145
0.000083439310570	0.000599477401995	0.007975794225174	0.000095819612011	0.000035078260834	0.000063801875636
0.000255765758006	0.000154571240249	0.007772412395232	0.000014724353180	0.000024254445708	0.000036436430789
0.000123153972168	0.000097520985361	0.007767060152861	0.000102850489565	0.007619933738721	0.009475126453563
0.000823449311773	0.000239226605825	0.000061442591601	0.000054322812394	0.006116820939499	0.000004753336812
0.000015917506924	0.000043453357408	0.009417061564156	0.000066502975731	0.008495092907937	0.008853276205237
0.000028262790832	0.000040249373365	0.008690929636117	0.000068428688496	0.007816658917051	0.000065463371565
0.000066572923933	0.000026612766751	0.007248141066409	0.000074487879866	0.007906060619390	0.008390229025808
0.000406308696730	0.000034351166331	0.008988882278716	0.006503848242406	0.007120944632435	0.000018809017770
0.000028961294264	0.000030726307193	0.008247892471492	0.009210184415964	0.008669412734136	0.008932635065207
0.000063208102175	0.000014868026391	0.006790809927920	0.006291223876505	0.000016762047890	0.000025017844842
0.000354700533779	0.000047432871552	0.000015013892544	0.000029862429449	0.008763156501321	0.009263994791923
0.000355924940898	0.000073958460581	0.000018909616749	0.009098932457926	0.007448398519172	0.009036501886864
0.000488739953444	0.000022357145953	0.007503991552305	0.000023512247208	0.008392923718593	0.000058318922595
0.000385589313228	0.000062740821848	0.007686318748849	0.000011048198464	0.008583872240593	0.009869427293568
0.000045176012806	0.000070225787805	0.007916810744234	0.000019234491933	0.008822824837098	0.000011742512416
0.000218342261718	0.000040984926068	0.000034975965471	0.000028012379542	0.000027712883801	0.000010963355201
0.000514050237449	0.000017417274950	0.000003445315874	0.000034778821087	0.007886096717006	0.000029292987560
0.000020363923280	0.000026978351465	0.007884486330893	0.000033235934481	0.000038016280326	0.000019852212846
0.000366950672956	0.000635295740347	0.000004943423889	0.006761635596827	0.008451211936375	0.000056191534067
0.000058097177568	0.000163340825576	0.008720930936250	0.000050449740153	0.006667212085648	0.008233273932938
0.000060743020026	0.000069423904998	0.009630301081059	0.009196728572662	0.008546983391637	0.000013162011176
0.000374792700802	0.000202043249460	0.008314255889983	0.000060492155017	0.000014296675157	0.000040361214352
0.000032677368552	0.000028803502614	0.008001960254014	0.000048427760018	0.008431501433632	0.007541484220260
0.000969181987653	0.000047414198012	0.000049189324609	0.000057574825763	0.009656615028065	0.000060233947347
0.000141598225041	0.027655512073936	0.011208579948108	0.000038391723563	0.009261785678695	0.000051237636341
0.000037276071135	0.000652294187671	0.000047581284514	0.000086096514272	0.007726313722305	0.007189244964773
0.000237924316811	0.000080666649533	0.009599717489788	0.000078368103575	0.009323580624472	0.007695406286363
0.000103360724636	0.000124919147736	0.007433105988364	0.000037030993904	0.010053058848782	0.000025438609966
0.000486425807755	0.000099708116238	0.000072165481142	0.000070463903874	0.010086996131324	0.007449241218034
0.000232347601755	0.000038220679528	0.007896168103410	0.000090778048343	0.007588861295469	0.000029301637776
0.000262866511671	0.000282376906479	0.008917412158219	0.000080462133361	0.000020668941996	0.006453596602236
0.000284409450408	0.000040384229714	0.008495348312307	0.008605063022913	0.009779274368661	0.006854467747334
0.000183560497580	0.000182546398455	0.010302172430108	0.007528223103702	0.000033202057803	0.000025583820485
0.000518992380244	0.000019647903760	0.000003374832664	0.008630187726421	0.010521051565186	0.000043477236339
0.000167234479603	0.000027116657387	0.000029170408516	0.000058719717578	0.011251122718442	0.009574016765190
0.000074721533141	0.000035123315621	0.000013769096559	0.000028590142678	0.008906763832096	0.000058504392058
0.000047756297063	0.000014795846950	0.000016374347595	0.007038384234706	0.008683289587051	0.006941026725454
0.000081002048163	0.000062283629684	0.007413884867694	0.000049233454123	0.000011802774086	0.006710527752813
0.000039172869568	0.000078110698253	0.000002959060227	0.000049405777428	0.011900931236299	0.000016614580925
0.000316908581464	0.000052608609074	0.010167807334980	0.000018142538646	0.000008024300646	0.000055311792157
0.000104013388132	0.000447900731943	0.009851077695009	0.000070553371927	0.000048733658726	0.006876752373147
0.000138756450817	0.000337929422678	0.000019405581700	0.000041254879029	0.000055906450561	0.000008928481428
0.000275033772601	0.000097834800409	0.008976115542801	0.000063099269775	0.007958615610100	0.000594801731571
0.000133593990249	0.000031463356316	0.000026800059195	0.000034165882506	0.007575084068981	0.007165967171187
0.000603504966224	0.000035124173087	0.009482386320853	0.000021509558188	0.000063433482103	0.000018325480345
0.000271142254990	0.000117531451222	0.000021108429842	0.008464957427305	0.000122899087493	0.007936999923701
0.000218405512878	0.000046460349090	0.009294285781754	0.000076411664055	0.000048700663990	0.007386886806882
0.000272116503698	0.000011539703805	0.009978648306879	0.000057371696451	0.000016664303295	0.000065319676105
0.000096920629544	0.000072472943776	0.008477743727118	0.000067384606896	0.000018471220992	0.006378843488605
0.000327462819485	0.000141590477203	0.000030122048333	0.000036235415970	0.007767016711857	0.007817086163180
0.000056322554136	0.000063574889837	0.009440227375404	0.000109211002802	0.008370142955272	0.000019259827156
0.000089589852202	0.000032082033557	0.008248130378928	0.000064904746960	0.007433134634503	0.000029656030726
0.000096997615205	0.000059552805728	0.009376842710493	0.000147935301370	0.008647687849660	0.000070684396679
0.000111047018371	0.000071446740052	0.009067769986040	0.000137684334805	0.010440905555548	0.000016822653153
0.000017280471679	0.000025003160577	0.007330464040094	0.000076824343529	0.008642846841964	0.000091940329229
0.000011459702137	0.000017957224973	0.009075319931315	0.000037586121302	0.009645183905005	0.000019400348476
0.000037307596095	0.000022289787759	0.008784423672152	0.000074549218829	0.010705699880179	0.007226285596603
0.000221000721167	0.000055811738440	0.007483690165891	0.000087813014531	0.000010109822348	0.000007511135900
0.000118981279540	0.000062622879282	0.000011587316604	0.000009216539727	0.007720045393700	0.000016089356973
0.000045663867776	0.000116128060259	0.000020525564972	0.000062800006561	0.007055223385649	0.000506878163754
0.000101318215356	0.000019213246964	0.007455078744939	0.000058947572698	0.000141336685721	0.000058952486861
0.000112831298867	0.000045673085546	0.007511533004908	0.000019067543452	0.000030274657269	0.000013189662755
0.000054320086170	0.000047804839325	0.000046362728953	0.000031374502197	0.000076748372128	0.000004073943006
0.000085242923399	0.000059380750146	0.000013668211769	0.000033738557146	0.007261547175956	0.000024330793259
0.000035303299671	0.000057909134942	0.006724255571892	0.006572720620472	0.009311639917656	0.000034300485725
0.000121899218812	0.000051604902377	0.000061689684412	0.006514403706853	0.000060157549426	0.000010865095613
0.000030309518185	0.001088421922368	0.000038080734566	0.007976291267886	0.008414988292541	0.010206504936600
0.000045036695819	0.000061886129260	0.009492328681482	0.000002861276935	0.000028965698125	0.008688976238280
0.000016197003547	0.000044396505677	0.000079587623528	0.000043715321013	0.007868651409046	0.008723229758124
0.000020982485170	0.000039399642985	0.008949309043898	0.000095649587476	0.008126032905344	0.000072014538291
0.000081172268763	0.000026502369813	0.006612887280329	0.007964474996570	0.000062948867610	0.000050815566305
0.000084679319200	0.000090245142593	0.007449626564828	0.000118637020472	0.008129258202993	0.000046547434368
0.000155343364068	0.000074726537481	0.007817428174839	0.006250636421347	0.008479418015947	0.000083642366662
0.000508505090345	0.000041416583341	0.000027824949362	0.000013371031859	0.009783798514421	0.008138616913145
0.000211504648018	0.000051813302323	0.007326991291457	0.007825363617688	0.000018261500645	0.009176800443256
0.000068847328535	0.000109576204390	0.007677633181041	0.000018698552721	0.009421391303386	0.000038109504192
0.000144442318217	0.000014123502337	0.006299791234107	0.008489424901070	0.009976278017834	0.000024303443528
0.000081258441620	0.000141576752997	0.007057170459209	0.008268693613749	0.000029592838721	0.008637716182213
0.000632531114475	0.000084086030153	0.007178321955504	0.000003345132052	0.007851560938951	0.008574769062887
0.000143711080654	0.000046650157796	0.006294526312578	0.008464402992683	0.008447435675946	0.009113311153655
0.000431890416834	0.000263288785071	0.007720530647809	0.007277269999340	0.009447090471520	0.008473717221550
0.000087070306631	0.000071074460243	0.000018983905976	0.007492569118723	0.008831967237826	0.000015072401922
0.000057018524632	0.000056541350782	0.000024340062073	0.007558448119694	0.009390001268127	0.000010454528885
0.000120078490520	0.002892220071091	0.006974682544302	0.006643160816617	0.000033256665289	0.000013032302962
0.000036906134365	0.000029163498111	0.009116150033913	0.000044945341239	0.000015622269727	0.008371038510079
0.000066054235727	0.000025349175078	0.000019274803047	0.000050674585727	0.000011459604353	0.007160207862105
0.000078273475576	0.000055580757050	0.000015780794303	0.000030015832171	0.008183694636277	0.000012477210100
0.000135912086356	0.000329656683467	0.010239305130616	0.000059478700265	0.008649042166481	0.007515158039493
0.000044324927806	0.000039478438015	0.008235110426192	0.008171307282986	0.009760358134073	0.008304253679812
0.000280479899772	0.000014200047810	0.007492623241772	0.000027812923652	0.000011487515074	0.000030483282731
0.000142649974818	0.000232337498699	0.009190247654079	0.007126958210570	0.000012974137187	0.009037299464276
0.000022187188204	0.000018168724002	0.008992723339190	0.008040060609978	0.000020556718744	0.007569831310926
0.000037314526945	0.000017274112384	0.000046459959892	0.000021157449538	0.000015963532471	0.009440584598369
0.000011861639478	0.000021577167234	0.008951959135412	0.006517817195113	0.009218423796520	0.000013208601660
0.000130611437474	0.000018955318851	0.000010003195660	0.000049487479662	0.000013015295078	0.008161102071902
0.000078927169655	0.000065861505991	0.008179487061503	0.006930370268564	0.008459626742579	0.000038552090930
0.000049263049086	0.000111277448263	0.000025338564227	0.000016618128036	0.009470214652303	0.000064304762911
0.000092263485378	0.000257132335283	0.008811955215247	0.000026108309060	0.000017528956292	0.000053740052798
0.000175758323781	0.000210819187877	0.010267726344272	0.006077122755754	0.000119512446475	0.000023351463459
0.000653554173522	0.000417456014889	0.009075604170918	0.000003395161082	0.000016820231948	0.000012074992132
0.000058378248544	0.000084566852862	0.009254810740894	0.008306324858964	0.009872823013659	0.000056159644191
0.000043279348217	0.000023418222741	0.009708171380158	0.007874992156241	0.000040157247032	0.000201184444551
0.000097674983590	0.000030591321006	0.010167798274710	0.000045692167320	0.000030586452677	0.000056788521621
0.000059230151009	0.000132039953941	0.000025749312840	0.008001084757691	0.008684383803752	0.000496996891446
0.000033870774562		0.008522149672584	0.000108707657937	0.000031417674402	0.000016272797339
0.000270964462006		0.009003405830584	0.008661224821261	0.000013533461134	0.000048513436745
0.000019610046869		0.000017929192281	0.000099992098553	0.009789333177574	0.000029529269076
0.000358042385395		0.000021141204043	0.000013851943869	0.000017343839561	0.000097615610008
0.000026736425659		0.008510110991837	0.000086095679233	0.000030836910785	0.000041268586854
0.000356679235137		0.008987975698367	0.000029357927650	0.007276079492501	0.000050589888410
0.000094773605224		0.009328523288465	0.007930057709383	0.007969846029387	0.000261209133773
0.000017816089858		0.000017691783905	0.008956107614528	0.008613348079716	0.000035292574465
0.000206948729912		0.008420826369295	0.008917899405926	0.000030099298742	0.006232896336506
0.000028380163234		0.008764166448137	0.000048859106274	0.009247854712501	0.008082847405011
0.000476692882900		0.009079385768840	0.008326203458488	0.000042264605008	0.006072817597888
0.000056458770885		0.000043284278164	0.000020550156140	0.000063498293395	0.007694560469005
0.000016167623356		0.000026375592268	0.000047223722394	0.000018483458215	0.000067147973757
0.000264073464398		0.000034018540461	0.009104237820144	0.000006791822753	0.000018343417337
0.000590603767558		0.000048759401140	0.000019670808480	0.006804477350914	0.000013693419707
0.000055307650511		0.000151971106540	0.000016465289938	0.000096586314587	0.000010562633266
0.002932828064549		0.000193056396555	0.000160587624803	0.000039129542410	0.000066652875645
0.000146498896786		0.000080834726177	0.000090779322285	0.000037911034244	0.000041235886992
0.000154781955725		0.000079051789049	0.000081953159381	0.008139071696363	0.000071407962703
0.000107358468952		0.008992745051359	0.000061490058152	0.008041905332360	0.000018790875954
0.000143243523393		0.009152932484637	0.000029919665470	0.009257507577964	0.010002745029204
0.000023674991496		0.008540760894607	0.000061968547057	0.000049479349134	0.006931359441136
0.000069364678601		0.000016359748214	0.000077765406515	0.008374805758535	0.008294058872400
0.000077009577592		0.011139632899729	0.000036870825319	0.007365831938591	0.007582125656807
0.000176514583191		0.008043285170816	0.000030044128359	0.000012799754280	0.007534848043708
0.000080097544016		0.000028148446466	0.000083104948152	0.008547893420249	0.000019366567094
0.000140845493923		0.000027894068571	0.000011697879730	0.000030051635781	0.000047040386246
0.000087969972727		0.000023812004464	0.000050685149195	0.007882187108035	0.008864265186053
0.000104966634348		0.000024678812869	0.000394224626639	0.000017636339466	0.000524401112878
0.000027169109286		0.000003327531088	0.000071980767926	0.008668691815817	0.007436144094996
0.000083219014379		0.000020159924873	0.000011430488563	0.010526347040852	0.000627689699203
0.000029266424274		0.007233370769833	0.000091264807001	0.000146667739386	0.000016518740445
0.000021723796180		0.000019799546025	0.000109533493202	0.007604274503344	0.000100244262260
0.000384091874355		0.000019600121611	0.000022136027076	0.000010186321575	0.000018498020697
0.000037014187566		0.000062188737603	0.000053500172126	0.000031494415815	0.007918409126210
0.000333683997145		0.007914449223882	0.000017451508823	0.000070861796125	0.000015324662104
0.000107076471711		0.007530726698322	0.007212622634170	0.000018876401400	0.000020101317103
0.000100198756065		0.008013829553232	0.000014297958983	0.008862885402734	0.000016942115254
0.000015516691478		0.000040124460683	0.000056281418524	0.000031900167141	0.007586718483581
0.000288859875914		0.000014029452340	0.000077914686843	0.007630914404564	0.000035923772746
0.000086564130221		0.000026510814066	0.000061720062255	0.008872097375361	0.000020226906062
0.000150726135537		0.000093835494578	0.000068563037520	0.008998778746686	0.000018129293200
0.000034822797537		0.007282517679888	0.000064694023814	0.008873191322867	0.000013833153092
0.000013472615894		0.000073364034193	0.000049873408535	0.009282763552072	0.000075656264526
0.000125777660069		0.000043097515042	0.000075976614519	0.000018182580108	0.009188124882374
0.000085463893200		0.000049640395204	0.000068707935792	0.008805990715118	0.000038266515997
0.000912841719849		0.000168649684349	0.000146523308316	0.008322485707833	0.008801153005757
0.000171079580301		0.000055608247974	0.000201674793447	0.000060669161286	0.000021233913521
0.000102151271880		0.008898488229686	0.000090424461040	0.000077413503285	0.000027483214935
0.000141430745223		0.009115031516158	0.000139697564383	0.010148603139403	0.000070985421085
0.000043936618688		0.000037754951737	0.000032149386981	0.000008660546587	0.000019103370159
0.000048111940860		0.007371812554980	0.000035288840413	0.000021419218920	0.000020063622112
0.000396002816300		0.008071522632248	0.000032872142840	0.000020268844168	0.008489369419661
0.000056535927349		0.000017300998459	0.000378760273617	0.000010973043243	0.000035327319178
0.000195706398331		0.000040601303659	0.000043627188622	0.000008970094812	0.005855433168847
0.000029742451643		0.000020861834465	0.000072324898353	0.000015328211780	0.000243961055015
0.000121415209925		0.000025713426970	0.000022249555063	0.000019723753024	0.000016044995000
0.000097144326794		0.000048477176349	0.000040478215973		0.005836155434945
0.000220743794924		0.009155571322112	0.000394929347705		0.000024624461407
0.000344944487869		0.000068358520921	0.000100374271627		0.000053882930076
		0.008511928448801	0.000119908344777		0.000050281303111
		0.000041574320634	0.000114931420689		0.000022057883253
		0.000018774643364	0.000062323445396		0.000011509695658
		0.000016760643178	0.000131903866558		0.000049030310686
			0.000065500503757		0.000067535385949
			0.000086333240457
			0.000018061626113
			0.000028768082823
			0.000108674835664
			0.000079444152115
			0.008396074752704
			0.007838411822303
			0.008402550932340
			0.009823825195807

## Sheet:  Vibrational Signal (Kurtosis)
Week 1	Week 2	Week 3	Week 4	Week 5	Week 6
1.4117	1.4144	1.4199	1.4386	1.4244	1.9729
1.3870	1.5933	1.4696	1.4213	1.4428	1.4458
1.3969	1.3507	1.4862	1.4329	1.4307	1.4815
1.3892	1.4168	1.4534	1.4556	1.4210	1.4282
1.4065	1.4222	1.4589	1.4353	1.4366	1.4443
1.4049	1.3936	1.4284	1.4576	1.4496	1.4325
1.4082	1.4189	1.4899	1.4733	1.4102	1.4277
1.4542	1.4165	1.5379	1.4227	1.4367	1.4599
1.4155	1.3950	1.4161	1.4382	1.4549	1.4360
1.4470	1.4132	1.4391	1.4214	1.4277	1.4412
1.4609	1.5248	1.4184	1.4167	1.4238	1.4401
1.4096	1.5319	1.4285	1.4548	1.4436	1.4203
1.3972	1.4809	1.4225	1.4576	1.4305	1.4415
1.4447	1.4139	1.4184	1.4180	1.4764	1.4330
1.3992	1.3809	1.4212	1.4457	1.4465	1.4583
1.3757	1.3465	1.4739	1.4383	1.5400	1.4535
1.4269	1.4220	1.4430	1.4276	1.4132	1.4291
1.4116	1.4312	1.4352	1.4137	1.4064	1.4474
1.3973	1.3637	1.4390	1.4356	1.4200	1.4534
1.3984	1.5692	1.4251	1.4251	1.4244	1.4591
1.3999	1.3654	1.4587	1.4421	1.4367	1.4471
1.3927	1.3949	1.4070	1.4389	1.4307	1.4360
1.4133	1.5073	1.4466	1.4256	1.4513	1.4514
1.3947	1.4382	1.4354	1.4186	1.4397	1.4526
1.4158	1.4032	1.4242	1.4525	1.4475	1.4446
1.4311	1.4461	1.4315	1.4050	1.4893	1.4490
1.4047	1.4920	1.4725	1.4117	1.4392	1.4280
1.3587	1.4434	2.1132	1.4363	1.4496	1.4424
1.3934	1.4252	1.4593	1.4241	1.4132	1.4396
1.5180	1.6980	1.4256	1.4174	1.4186	1.4445
1.3954	2.5792	1.4779	1.4384	1.4081	1.4640
1.4034	1.4403	1.4214	1.4378	1.4307	1.4425
1.4046	1.4207	1.4066	1.4438	1.4210	1.4505
1.4096	1.4271	1.4479	1.4160	1.4340	1.4459
1.3693	1.4369	1.4283	1.4239	1.4549	1.4128
1.3824	1.4092	1.4527	1.4389	1.4203	1.4328
1.4046	2.0996	1.4346	1.4278	1.4344	1.5138
1.4410	1.3823	1.4681	1.4267	1.4306	1.4491
1.3886	1.4901	1.4626	1.4477	1.4307	1.4313
1.3930	1.4398	1.4043	2.0633	1.4588	1.4203
1.4783	1.4277	1.4448	1.5794	1.4432	1.4188
1.3938	1.4403	1.4562	1.4472	1.4391	1.4328
2.1843	1.4099	1.4150	1.5243	1.4304	1.4599
1.4397	1.4006	1.4149	1.4809	1.4566	1.4199
1.4040	1.4419	1.4308	1.4483	1.4467	1.4212
1.3977	1.4131	1.4422	1.4338	1.4106	1.4689
1.3354	1.4242	1.4302	1.4615	1.4339	1.4471
1.3849	1.4466	1.4217	1.4316	1.4124	1.4388
1.3921	1.4252	1.4447	1.4572	1.4316	1.5463
1.4176	1.3880	1.4506	1.4896	1.4272	1.4951
1.4197	1.4420	1.4580	1.4488	1.4344	1.4464
1.5711	1.7830	1.4519	1.4506	1.4272	1.4229
1.4096	1.4017	1.4413	1.4317	1.4320	1.4436
1.4124	1.4375	1.4452	1.4272	1.4329	1.4267
1.4014	1.4393	1.4278	1.4358	1.4262	1.4291
1.3919	1.4027	1.4378	1.4472	1.4430	1.4384
1.4036	1.4565	1.4501	1.4330	1.4189	1.4415
1.3989	1.4481	1.4291	1.4447	1.4393	1.4464
1.4260	1.4312	1.4303	1.4236	2.1106	1.4483
1.4529	1.4292	1.4222	1.4217	1.4736	1.4247
1.4011	1.3938	1.4300	1.4403	1.4522	1.4270
1.6918	1.5164	1.4755	1.4176	1.4229	1.4515
1.3966	1.6951	1.4507	1.4514	1.4386	1.4565
1.3917	1.3810	1.4144	1.4331	1.4694	1.4482
1.4585	1.4118	1.4324	1.4488	1.4383	1.4449
1.3747	1.4324	1.4392	1.5472	1.4365	1.4267
1.3765	1.3707	1.4363	1.4559	1.4215	1.4471
1.4569	1.3587	1.4328	1.4236	1.4125	1.4437
1.3756	1.6177	1.4497	1.4099	1.4376	1.4311
1.3834	1.4583	1.4281	1.4213	1.4343	1.4210
1.3960	1.3930	1.4472	1.4218	1.4268	1.4342
1.3725	1.3647	1.4434	1.4802	1.4230	1.4166
1.3584	1.5012	1.3899	1.4369	1.4352	1.4402
1.4114	1.4251	1.4582	1.4656	1.4381	1.4142
1.3730	1.3990	1.4392	1.4498	1.4509	1.4558
1.3826	1.4090	1.4224	1.4278	1.4398	1.4393
1.4059	1.4361	1.4291	1.4177	1.4115	1.4607
1.3968	1.3987	1.4241	1.4264	1.4437	1.4480
1.3631	1.3030	1.4368	1.4297	1.4382	1.4622
1.3956	1.3640	1.4546	1.4261	1.5103	1.4418
1.4197	1.4154	1.4115	1.4353	1.4168	1.4559
1.3830	1.4498	1.4121	1.4403	1.4385	1.4503
1.3858	1.6773	1.4084	1.4630	1.4252	1.4359
1.4517	1.4303	2.0191	1.4384	1.4589	1.6278
1.4155	1.4139	1.5046	1.4206	1.4095	1.4461
1.4198	1.9901	1.4491	1.5543	1.4632	1.3986
1.3592	2.5198	1.9482	1.4271	1.4333	1.4584
1.3956	1.4181	1.4310	1.4350	1.4363	1.4658
1.3897	1.3985	1.4088	1.4132	1.5081	1.4545
1.4074	1.4426	1.4370	1.4363	1.4105	1.4352
1.3939	1.5007	1.4546	1.4502	1.4578	1.4266
1.3718	1.5192	1.4559	1.4402	1.4434	1.4372
1.4043	1.4099	1.4318	1.4174	1.4552	1.4333
1.3827	1.4162	1.4183	1.4119	1.4201	1.4306
1.3627	1.4085	1.4278	1.4664	1.4342	1.4157
1.4085	1.3788	1.4181	1.4129	1.4476	1.4366
1.3928	1.6340	1.4451	1.4405	1.5111	1.4582
1.3843	1.4551	1.4429	1.4406	1.4160	1.4260
1.3881	1.4610	1.4346	1.4254	1.4490	1.4490
1.3776	1.3942	1.4238	1.4352	1.4278	1.4331
1.4065	1.4109	1.4234	1.4364	1.4152	1.4356
1.3951	1.3829	1.4377	1.4367	1.4241	1.4513
1.4406	1.4533	1.4254	1.4272	1.4130	1.4272
1.4056	1.5351	1.4158	1.4258	1.4336	1.4437
1.3899	1.3949	1.4382	1.4485	1.4128	1.4223
1.3950	1.4092	1.4357	1.4526	1.4130	1.4344
1.3879	1.4371	1.4616	1.4259	1.4152	1.4197
1.3709	1.4578	1.4490	1.4156	1.4480	1.4045
1.3716	1.4521	1.4654	1.4480	1.5248	1.4407
1.4106	1.3965	1.3865	1.4421	1.4309	1.4456
1.3934	1.4164	1.4361	1.4457	1.4292	1.4604
1.4171	1.6040	1.4209	1.4580	1.4354	1.4552
1.3912	1.3979	1.4275	1.4196	1.4203	1.4632
1.3957	1.2863	1.4508	1.4969	1.4469	1.4581
1.4064	1.4733	1.4158	1.6138	1.4044	1.4396
1.3864	1.3953	1.4368	1.5526	1.4395	1.4351
1.3982	2.6810	1.4631	1.4374	1.4405	1.4418
1.3886	1.4197	1.4323	1.4083	1.4138	1.4275
1.3888	1.5648	1.4345	1.4476	1.4142	1.4281
1.3941	2.3558	1.4660	1.4316	1.5502	1.4526
1.4233	1.3908	1.4659	1.4109	1.6199	1.4688
1.3835	1.4303	1.4207	1.4492	2.3270	1.4425
1.3865	1.4448	1.4304	1.4318	1.4368	1.4455
1.3970	1.4035	1.4152	1.4498	1.4462	1.4349
1.3816	2.0750	1.4403	1.4251	1.4413	1.4432
1.3513	1.3949	1.4184	1.4807	1.4124	1.4537
1.3723	1.4384	1.4068	1.4355	1.4238	1.4329
1.3980	1.4590	1.4256	1.4368	1.4360	1.4288
1.3850	1.4257	1.4062	1.4482	1.4589	1.4531
1.3694	1.4232	1.4373	1.4750	1.4000	1.4420
1.3636	1.3891	1.4105	1.4515	1.4025	1.4486
1.3374	1.4167	1.4555	1.4530	1.4443	1.4451
1.3902	1.3984	1.4038	1.4482	1.4404	1.4682
1.3960	1.3920	1.5401	1.4228	1.4521	1.4502
1.3852	1.4096	1.4081	1.4552	1.4610	1.4332
1.3922	1.4058	1.4273	1.4612	1.4208	1.4452
1.4057	1.3829	1.4436	1.4466	1.4366	1.4165
1.4591	1.4435	1.4337	1.5016	1.4130	1.4200
1.3768	1.4066	1.4330	1.4226	1.4377	1.4332
1.4033	1.4015	1.4268	1.4397	1.4329	1.4369
1.4662	1.3599	1.4391	1.4617	1.4334	1.4306
1.3928	1.4197	1.4236	1.4428	1.6674	1.4448
1.3981	1.3965	1.4607	1.4405	2.1680	1.4291
1.3613	1.4673	1.4800	1.4654	2.0746	1.4215
1.4118	1.4072	1.4407	1.4374	1.5254	1.4417
1.3781	1.4412	1.4238	1.4321	1.4368	1.4290
1.3720	1.4423	1.4518	1.5054	1.4158	1.4132
1.3987	1.6670	1.4441	1.4364	1.4388	1.4220
1.3705	1.6149	1.4419	1.4144	1.4131	1.4445
1.3749	1.6972	1.5460	1.4606	1.4319	1.4271
1.3940	1.9676	1.4295	1.4178	1.4386	1.4679
1.3777	1.4022	1.4444	1.4434	1.4411	1.4906
1.3906	1.5041	1.4462	1.4470	1.4524	1.4627
1.4254	1.4888	1.4093	1.4243	1.4596	1.5037
1.3930	2.4052	1.4490	1.4539	1.4475	1.8189
1.4120	1.4722	1.4401	1.4342	1.4440	1.4182
1.3993	1.4467	1.4439	1.4421	1.4631	1.4279
1.3783	1.7091	1.4293	1.4228	1.4533	1.4351
1.3715	1.4140	1.4291	1.4261	1.4939	1.4626
1.4747	1.6143	1.4140	1.4301	1.4570	1.4349
1.3955	1.4094	1.4400	1.4586	1.8422	1.4339
1.3869	1.4393	1.4418	1.4163	1.4427	1.4271
1.3863	1.5253	1.4238	1.4605	1.4708	1.4548
1.3619	1.4471	1.4416	1.4134	1.4716	1.4247
1.3735	1.4351	1.4872	1.4545	1.4526	1.4492
1.3781	1.4109	1.4315	1.4402	1.4242	1.4362
1.3810	1.4078	1.4700	1.4753	1.4350	1.4114
1.4597	1.4022	1.4250	1.4260	1.4530	1.4395
3.0983	1.4290	1.4236	1.4237	1.4505	1.4502
1.3770	1.4102	1.4403	1.4276	1.4530	1.4263
1.3680	1.4371	1.4372	1.4408	1.4475	1.4357
1.4159	1.4454	1.4488	1.4194	1.4198	1.4818
1.3847	2.1016	1.3957	1.4264	1.4326	1.4248
1.3901	1.3825	1.4389	1.4439	1.4208	1.4686
1.3746	1.4565	1.4410	1.4462	1.4396	1.4348
1.4118	1.7759	1.4377	1.4155	1.4297	1.4602
1.3742	1.4854	1.4349	1.4367	1.4338	1.4337
1.3959	2.4251	1.4552	1.4660	1.4335	1.4492
1.3927	1.4034	1.4644	1.4518	1.4326	1.4145
1.3997	1.6327	1.4213	1.4212	1.4635	1.4320
1.4071	1.4952	1.4365	1.4543	1.4554	1.4388
1.3353	1.4138	1.4409	1.5303	1.4523	1.4482
1.3862	1.4408	1.4350	1.4262	1.4242	1.4299
1.3879	1.3731	1.4604	1.4526	1.4491	1.4334
1.4881	1.4039	1.4339	1.4409	1.4490	1.4427
1.4069	1.5082	1.4326	1.4356	1.4355	1.4455
1.4402	1.4527	1.5350	1.4219	1.4638	1.4217
1.3819	1.5486	1.4298	1.4468	1.4385	1.4205
1.4061	1.4430	1.4377	1.4299	1.4567	1.4490
1.3832	1.4261	1.4718	1.4386	1.4201	1.4528
1.4884	1.4378	1.4225	1.4533	1.4090	1.9744
1.3947	2.1754	1.4114	1.4504	1.4541	1.4424
1.4243	1.4267	1.4611	1.4151	1.4520	1.4158
2.0423	1.4314	1.4738	1.4428	1.4521	1.4309
1.3564	1.4182	1.4440	1.4310	1.4419	1.4584
1.3573	1.4338	1.4891	1.4328	1.4518	1.4323
1.3887	1.4581	1.4640	1.4469	1.9437	1.4284
1.4378	1.4405	1.4376	1.4269	1.4223	1.4351
1.4046	1.4428	1.4577	1.4330	1.4438	1.4407
1.3730	2.4535	1.4185	1.4099	1.4069	1.5157
1.2974	1.4088	1.4436	1.4356	1.4320	1.4531
1.4853	1.4997	1.4560	1.4659	1.4310	1.4673
1.3845	1.4190	1.4264	1.4410	1.4546	1.4522
1.4161	1.4443	1.4213	1.4289	1.4234	1.4463
1.3983	1.4297	1.4253	1.4564	1.4486	1.4500
1.4023	1.4518	1.4528	1.4554	1.4488	1.4058
1.3693	2.1100	1.4129	1.4494	1.4137	1.4401
1.5567	1.4146	1.4573	1.5479	1.4289	1.4607
1.3887	1.4057	1.4518	1.4398	1.4310	1.4178
1.4046	1.4131	1.4230	1.4494	1.4545	1.4491
1.3625	1.4225	1.4389	1.4452	1.4262	1.4476
1.3880	1.4307	1.4258	1.4562	1.4552	1.4018
1.3852	1.4032	1.4623	1.4711	1.4340	1.4405
1.3762	1.4275	1.4639	1.4397	1.3933	1.4380
1.3440	1.4116	1.4312	1.4219	1.4411	1.4384
1.4132	1.3922	1.4220	1.4114	1.4536	1.4107
1.3832	1.4415	1.4181	1.4331	1.4111	1.4368
1.3951	2.3709	1.4087	1.4157	1.4731	1.4218
1.3934	1.4303	1.4829	2.6444	1.4477	1.4383
1.4028	1.4182	1.4323	1.4657	1.4256	1.4281
1.3949	1.4721	1.4458	1.4052	1.4332	1.4150
1.3755	1.5339	1.4253	1.4353	1.4269	1.4361
1.3615	1.4709	1.4290	1.4306	1.4592	1.4185
1.3839	1.4123	1.4477	1.6015	1.4331	1.4298
1.3704	1.5011	1.4569	2.1233	1.4699	1.4265
1.3840	1.4034	1.4555	1.4297	1.4436	1.4730
1.4010	1.4551	1.4380	1.4137	1.4619	1.4247
1.3794	1.4062	1.4246	1.4453	1.4410	1.4299
1.3726	1.4084	1.4565	1.4491	1.4372	1.4330
1.3663	1.4734	1.4393	1.4422	1.4556	1.4136
1.3949	1.3994	1.4329	1.4464	1.4450	1.4385
1.4064	1.9400	1.4184	1.4138	1.4202	1.5110
1.3812	1.4468	1.4264	1.4168	1.4315	1.4283
1.3758	1.4166	1.4089	1.4401	1.4304	1.4405
1.3983	1.4108	1.4360	1.4355	1.4082	1.4274
1.3869	1.4481	1.4093	1.4876	1.4348	1.4137
1.3969	1.3865	1.4650	1.4415	1.4433	1.4471
1.4009	1.4652	1.4674	1.4249	1.4378	1.6167
1.3973	1.3392	1.4267	1.4278	1.4912	1.4299
1.3760	1.4206	1.4538	1.4353	1.4554	1.4437
1.4615	1.4337	1.4762	1.3930	1.4371	1.4899
1.3001	1.4216	1.4127	1.4464	1.4197	1.4240
1.3039	1.4320	1.4437	1.4207	1.4253	1.5531
1.2952	1.4151	1.4390	1.4364	1.4210	1.4661
1.5027	1.6741	1.4243	1.4424	1.4474	1.4380
1.4895	1.4602	1.4380	1.5375	1.4273	1.4362
1.4491	1.4049	1.4309	2.2160	1.4412	1.4178
1.8439	1.4037	1.4825	1.4554	1.4256	1.4262
1.3988	1.6061	1.4474	1.4454	1.4261	1.4784
1.3823	1.8621	1.4197	1.4158	1.4176	1.4903
1.4065	1.4394	1.4081	1.4245	1.4368	1.6568
1.3794	1.4647	1.4287	1.4966	1.4450	1.4389
1.3066	1.4515	1.4077	1.4433	1.4215	1.4264
1.3062	1.4303	1.4393	1.4168	1.4284	1.4249
1.4183	1.4848	1.4201	1.4360	1.4324	1.4192
1.3966	1.3650	1.4252	1.4141	1.4375	1.4507
1.3836	1.4607	1.4283	1.4307	1.4430	1.4567
1.3457	1.4583	1.4385	1.4433	1.4320	1.4423
1.3046	1.4269	1.4191	1.4530	1.4254	1.4230
1.3960	1.9693	1.4524	1.4325	1.4220	1.4381
1.3877	1.4350	1.4495	1.4266	1.4152	1.4510
1.3728	1.3973	1.4374	1.4322	1.4297	1.5418
1.3972	1.4439	1.4443	1.4779	1.4490	1.4405
1.3836	1.6148	1.4142	1.4713	1.4136	1.4278
1.3848	1.4155	1.4370	1.4339	1.4233	1.4398
1.4600	1.3952	1.4397	1.4615	1.4561	1.4235
1.3666	1.5984	1.4180	1.4496	1.4423	1.4291
1.3802	1.4374	1.4650	1.4286	1.4295	1.4229
1.3813	1.4270	1.4251	1.4319	1.4309	1.4224
1.3865	1.4032	1.4513	1.4369	1.4441	1.4489
1.4451	1.4575	1.4411	1.4371	1.4777	1.4539
1.3974	1.4196	1.4434	1.4650	1.4314	1.4626
1.3790	1.4614	1.4547	1.4375	1.4151	1.4591
1.3653	1.4401	1.4438	1.4605	1.4309	1.4404
1.4324	1.4232	1.4155	1.4307	1.4366	1.4396
1.3786	1.9776	1.4693	1.4232	1.4436	1.4264
1.3986	1.4293	1.5265	1.4197	1.4282	1.4187
1.4100	1.4451	1.4107	1.4620	1.4426	1.4502
1.3892	1.5102	1.4306	1.4147	1.4250	1.4367
1.3217	1.4292	1.4456	1.4253	1.4586	1.4310
1.3669	1.4180	1.4488	1.4443	1.4408	1.4611
1.3820	1.4109	1.4130	1.4470	1.4297	1.3908
1.4034	2.1875	1.4629	1.4453	1.4185	1.4244
1.3751	1.4246	1.4553	1.4306	1.4164	1.4243
1.3826	1.4354	1.4186	1.4516	1.4410	1.4283
1.3588	1.4188	1.4251	1.4498	1.4161	1.9195
1.3622	1.4704	1.4260	1.4325	1.4265	1.4292
1.3546	1.4540	1.4209	1.4252	1.5047	1.4308
1.3757	1.4136	1.4440	1.4345	1.4508	1.4192
1.3895	1.4168	1.4092	1.4500	1.4126	1.4261
1.3763	1.4634	1.4402	1.4881	1.4328	1.4576
1.3341	1.4314	1.4194	1.4040	1.4270	1.4084
1.3678	1.4582	1.4050	1.5099	1.4301	1.4540
1.3857	1.4139	1.4275	1.4547	1.4356	1.4463
1.3764	1.4283	1.4633	1.4238	1.4263	1.5156
1.3748	1.4146	1.4393	1.4164	1.4227	1.4275
1.3728	1.3769	1.4318	1.4434	1.4654	1.4528
1.3770	1.4396	1.4153	1.4453	1.4243	1.4945
1.3788	1.4348	1.4422	1.4305	1.4141	1.4423
1.3787	1.4340	1.4141	1.4291	1.4202	1.4595
1.3935	1.4205	1.5195	1.4259	1.4308	1.4062
1.5168	1.4232	1.4206	1.4254	1.4320	1.4194
1.3851	1.4316	1.4370	1.4289	1.4613	1.4462
1.3440	1.4229	1.4237	1.4338	1.4559	1.4260
1.3877	1.4419	1.4177	1.4531	1.5328	1.4152
1.4066	1.4299	1.4566	1.4355	1.4216	1.4461
1.3761	1.3893	2.6751	1.4110	1.4329	1.4367
1.3880	1.4119	1.4597	1.4346	1.4422	1.4234
1.3865	2.1307	1.4432	1.4433	1.4203	1.4226
1.3920	1.4432	1.4457	1.4606	1.4352	1.4224
1.4021	1.4101	1.4407	1.4328	1.4476	1.4419
2.2190	1.4554	1.4259	1.4306	1.4472	1.4277
1.3900	1.4229	1.4609	1.4466	1.4541	1.4318
1.3968	1.4350	1.4315	1.4379	1.4416	1.5812
1.3971	1.4246	1.4338	1.4052	1.4467	1.4720
1.3527	1.4387	1.4217	1.4343	1.4350	1.4488
1.3746	1.4125	1.4046	1.4551	1.4189	1.4627
1.3846	1.4117	1.5038	1.4339	1.4526	1.5165
1.3666	1.3974	1.4749	1.4332	1.4414	1.4415
1.3794	1.4361	1.4397	1.4372	1.4507	1.4403
1.3892	1.3646	1.4175	1.4517	1.4335	1.4223
1.3699	1.4831	1.4148	1.4359	1.4258	1.4251
1.3923	1.4330	1.4129	1.4626	1.4272	1.4995
1.3807	1.4352	1.4251	1.4165	1.4364	1.4444
1.4051	1.4384	1.4179	1.4205	1.4298	1.4323
1.3916	1.4252	1.4150	1.4309	1.4246	1.4124
1.3956	1.4266	1.4217	1.4093	1.4300	1.4235
1.3800	1.4679	1.4298	1.4459	1.4274	1.4336
1.3608	1.4248	1.4878	1.4252	1.4160	1.4344
1.3790	1.5570	1.4805	1.4313	1.4399	1.4219
1.4026	1.3904	1.5027	1.4184	1.4417	1.4160
1.3346	1.4433	1.6327	1.3945	1.4623	1.4392
1.4604	1.4460	1.4374	1.4322	1.4316	1.4387
1.3844	1.4122	1.4051	1.4362	1.4493	1.4446
1.3947	1.4146	1.4420	1.4418	1.4211	1.4464
1.3881	1.4116	1.4255	1.4330	1.4237	1.4374
1.4851	1.4205	1.4340	1.4381	1.4234	1.4449
1.3793	1.4581	1.5048	1.4226	1.4290	1.4456
1.3791	1.4250	1.4154	1.4468	1.4406	1.4009
1.3272	1.4393	1.4117	1.4432	1.4373	1.4266
1.4235	1.4051	1.4392	1.4274	1.4451	1.4352
1.3812	1.3991	1.4697	1.4304	1.4453	1.4763
1.3979	1.4076	1.4606	1.4305	1.4498	1.4555
1.3700	1.4398	1.4307	1.4303	1.4173	1.4761
1.4272	1.5122	1.4235	1.4522	1.4054	1.4183
1.3649	1.4106	1.4221	1.4282	1.4564	1.4387
1.3261	1.5755	1.4115	1.4331	1.4294	1.4144
1.4022	1.7768	1.4217	1.4401	1.4573	1.4319
1.3845	1.4166	1.4704	1.4200	1.4473	1.4535
1.3160	1.4277	1.4123	1.4616	1.4337	1.4382
1.4041	1.4488	1.4121	1.4544	1.4275	1.4213
1.3723	1.5090	1.4254	1.4147	1.4267	1.4232
1.4095	1.4626	1.4393	1.4057	1.4596	1.4243
1.6222	1.4122	1.4963	1.4524	1.4234	1.4406
1.4051	1.4178	1.4353	1.4605	1.4491	1.4031
1.3842	1.6086	1.4323	1.4154	1.4254	1.4361
1.3723	1.4965	1.4174	1.5616	1.4741	1.4313
1.3780	1.4216	1.4546	1.8922	1.4247	1.4134
1.3657	1.4360	1.4361	1.4213	1.4339	1.4116
1.4284	1.4290	1.4246	1.4387	1.4190	1.4110
1.3517	1.4206	1.4034	1.4129	1.4333	1.4167
1.3755	1.3990	1.4247	1.4589	1.4563	1.4622
1.3831	1.4344	1.4419	1.4180	1.4564	1.4263
1.3950	1.3841	1.4472	1.4197	1.4320	1.3992
1.3763	1.4294	1.4276	1.4231	1.4106	1.4595
1.3653	1.4135	1.4501	1.4715	1.4621	1.4238
1.3821	1.4036	1.4213	1.4231	1.4656	1.4379
1.3891	1.3602	1.4083	1.4100	1.4456	1.4173
1.3849	1.4017	1.4336	1.4464	1.4473	1.4147
1.3951	1.4222	1.4325	1.4283	1.4234	1.4289
1.3860	1.4398	1.4495	1.4576	1.4519	1.4155
1.4041	1.4014	1.4330	1.4476	1.4400	1.4567
1.3805	1.4424	1.4571	1.4235	1.4500	1.4446
1.3824	1.4145	1.4448	1.4502	1.4548	1.4606
2.0933	1.4491	1.4394	1.4897	1.4411	1.4075
1.4126	1.3963	1.4304	1.4382	1.4317	1.4817
1.4167	1.6623	1.4345	1.4465	1.4321	1.5762
1.3831	1.4170	1.4590	1.4548	1.4259	1.4431
1.3939	1.4073	1.4398	1.6016	1.4517	1.4347
1.3719	1.4022	1.4289	1.5485	1.4228	1.4514
1.3319	1.4057	1.4334	1.4567	1.4229	1.4244
1.3857	1.4196	1.4268	1.4297	1.4652	1.4084
1.3912	1.4110	1.4149	1.4272	1.4429	1.4385
1.3881	1.4460	1.4148	1.4350	1.4218	1.4064
1.3929	1.4055	1.4491	1.4253	1.4607	1.4474
1.3828	1.3903	1.4184	1.4104	1.4626	1.4687
1.3883	1.4102	1.4471	1.4245	1.4436	1.4415
1.4502	1.3979	1.4645	1.4502	1.4299	1.4300
1.3946	1.3805	1.4214	1.4453	1.4155	1.4135
1.4587	1.3937	1.5335	1.4521	1.4349	1.4279
1.3731	1.3676	1.4610	1.4256	1.4424	1.4324
1.3868	1.4063	1.4432	1.4225	1.4378	1.4140
1.4067	1.4040	1.4146	1.4305	1.4447	1.4254
1.4026	1.4043	1.4317	1.4541	1.4515	1.4131
1.3932	1.3813	1.4051	1.4396	1.4080	1.4136
1.3939	1.4005	1.4188	1.4304	1.4486	1.4368
1.3751	1.4081	1.4212	1.4374	1.4306	1.4360
1.3884	1.3873	1.4112	1.4127	1.4319	1.4171
1.4136	1.4000	1.4600	1.4275	1.4291	1.4351
1.3319	1.4228	1.4081	1.4363	1.4540	1.4360
1.4200	1.4072	1.4184	1.4697	1.4326	1.4420
1.3752	1.3607	1.4678	1.4540	1.4287	1.4175
1.3964	1.4105	1.4403	1.4267	2.0943	1.4257
1.3816	1.3927	1.4435	1.4331	1.4222	1.4521
1.3827	1.3983	1.4300	1.4455	1.4205	1.4223
1.4205	1.3920	1.4334	1.4535	1.4081	1.4153
1.4439	1.4022	1.4261	1.4391	1.4584	1.4290
1.4446	1.2954	1.4251	1.4512	1.4310	1.4447
1.4048	1.4265	1.4238	1.4317	1.4325	1.4742
1.4089	1.4243	1.4523	1.4099	1.4471	1.4450
1.4400	1.4505	1.4160	1.4301	1.4168	1.4246
1.4062	1.4494	1.4270	1.6871	1.4286	1.4413
1.4060	1.4420	1.4657	1.4444	1.4704	1.5239
1.4052	1.4451	1.4436	1.4391	1.4143	1.7868
1.4227	1.5803	1.4159	1.4547	1.4317	1.4320
1.4121	1.4796	1.4520	1.4531	1.4292	1.4139
1.4349	1.4631	1.4466	1.4222	1.4100	1.4352
1.4128	1.4309	1.4350	1.5898	1.4395	1.4312
1.3808	1.4910	1.4411	1.4368	1.4272	1.4353
1.4043	1.4152	1.4265	1.4515	1.4440	1.4571
1.4014	1.4267	1.4177	1.4468	1.4146	1.4208
1.4418	1.4437	1.4567	1.4053	1.4202	1.4328
1.4024	1.4307	1.4438	1.4348	1.4514	1.4488
1.4275	1.5260	1.4242	1.4299	1.4403	1.4167
1.3940	1.4266	1.4429	2.2904	1.4400	1.4231
1.4302	1.4460	1.4581	1.4612	1.4103	1.4326
1.4152	1.4229	1.4432	1.4569	1.4227	1.4513
1.4493	1.4395	1.4272	1.4368	1.4468	1.4336
1.4263	1.4325	1.4157	1.4290	1.4402	1.4344
1.4083	1.4088	1.4381	1.4197	1.4536	1.4451
1.4037	1.3864	1.4443	1.4400	1.4544	1.4359
1.3977	1.4215	1.4401	1.4486	1.4687	1.4266
1.4131	1.4781	1.4337	1.4226	1.4785	1.4349
1.4310	1.3942	1.4359	1.4397	1.4752	1.4128
1.4188	1.3733	1.4442	1.4158	1.4104	1.4326
1.3977	1.4187	1.4080	1.4250	1.4545	1.4399
1.4108	1.4306	1.4518	1.4598	1.4498	1.3973
1.4154	1.5524	1.4617	1.4121	1.4459	1.4313
1.4515	1.4217	1.4323	1.4325	1.4392	1.4280
1.4209	1.3996	1.4288	1.4405	1.4368	1.4320
1.4163	1.4358	1.4268	1.4609	1.4402	1.4405
1.3704	1.4338	1.4260	1.4223	1.4356	1.4183
1.3497	1.3995	1.4339	1.4702	1.4498	1.4200
1.4199	1.4377	1.3954	1.4427	1.4316	1.4310
1.4087	1.4275	1.4548	1.4329	1.4239	1.4152
1.4303	1.4870	1.4315	1.4587	1.4283	1.4358
1.3676	1.4368	1.4387	1.4227	1.8186	1.4485
1.4286	1.4229	1.4487	1.4974	1.4453	1.4234
1.4164	1.4042	1.4190	1.4227	1.4381	1.4388
1.4369	1.4736	1.4403	1.4579	1.4475	1.4299
1.3597	1.4252	1.4349	1.4149	1.4390	1.4465
1.4180	1.3872	1.4213	1.4230	1.4188	1.4367
1.4234	1.4171	1.4303	1.4349	1.4249	1.4440
1.4478	1.4136	1.4407	1.4443	1.4629	1.4459
1.3907	1.4516	1.4286	1.4626	1.4172	1.4480
1.4149	1.4247	1.4350	1.4449	1.4252	1.4148
1.4092	1.4585	1.5355	1.4452	1.4112	1.4344
1.4127	1.4969	1.4186	1.4168	1.4210	1.4461
1.4373	1.4110	1.4147	1.3972	1.4480	1.4592
1.4304	1.4536	1.4468	1.4447	1.4334	1.4428
1.4300	1.4541	1.4268	1.4588	1.4160	1.4494
1.3909	1.4588	1.4398	1.4462	1.4203	1.4674
1.3883	1.4429	1.4346	1.4133	1.4370	1.4228
1.4073	1.4268	1.4364	1.4499	1.4473	1.4401
1.9793	1.5430	1.4244	1.4111	1.4486	1.4336
1.4260	1.4476	1.4151	1.4157	1.4456	1.4362
1.4342	1.3872	2.4008	1.4245	1.4287	1.4438
1.4274	1.4351	1.9567	1.4442	1.4319	1.4306
1.4188	1.4469	1.8499	1.4430	1.4050	1.4196
1.4056	1.3540	1.7845	1.4572	1.4969	1.4336
1.4194	1.4296	1.5328	1.4157	1.4069	1.4426
1.4122	1.4516	1.6106	1.4116	1.4480	1.4377
1.4128	1.4494	1.5503	1.4175	1.4361	1.4343
1.4305	1.3991	1.7562	1.4179	1.4342	1.4262
1.4352	1.4433	1.5911	1.4551	1.4369	1.4097
1.4257	1.4203	1.5518	1.4351	1.4421	1.4352
1.4129	1.4238	1.6386	1.4490	1.4927	1.4462
1.4036	1.3664	1.4995	1.4202	1.4525	1.4411
1.4061	1.4540	2.2423	1.4213	1.4545	1.4366
1.4163	1.4557	2.8227	1.4263	1.4597	1.4211
1.4327	1.4383	2.3319	1.4438	1.4576	1.4417
1.4434	1.6749	3.0977	1.4426	1.5704	1.4155
1.4033	1.4453	3.2707	1.4215	1.4349	1.4168
1.4235	1.4437	2.8506	1.4460	1.4410	1.4231
1.3920	1.4484	3.1726	1.4236	1.4341	1.4463
1.3849	1.4262	3.0425	1.4236	1.4320	1.4161
1.4388	1.4089	2.2878	1.4376	1.4342	1.4396
1.4189	1.4536	2.7084	1.4361	1.4372	1.4404
1.5033	1.4650	1.5731	1.4355	1.4151	1.4377
1.4106	1.4363	1.4969	1.4018	1.4444	1.4560
1.4171	1.4560	1.5566	1.4333	1.4399	1.4267
1.4214	1.4291	2.7102	1.4718	1.4058	1.4306
1.4060	1.3990	1.4519	1.6373	1.4155	1.4253
1.4106	1.3992	1.5212	1.4122	1.4596	1.4171
1.4261	1.4335	1.7832	1.4172	1.4415	1.4334
1.4070	1.4241	2.8336	1.4490	1.4472	1.4362
1.4110	1.4316	2.8195	1.4297	1.4388	1.4334
1.4039	1.4367	3.0350	1.4333	1.4225	1.4664
1.3877	1.4339	2.3502	1.4304	1.4198	1.4387
1.3833	1.4916	2.4180	1.4411	1.4307	1.4286
1.4029	1.5739	2.6447	1.4426	1.4326	1.4398
1.4425	1.3833	3.0242	1.4367	1.4356	1.4072
1.4130	1.4108	1.4676	1.4110	1.4363	1.4349
1.4212	1.4254	1.4528	1.4429	1.4281	1.4137
1.3723	1.5176	1.4455	1.4588	1.4607	1.4447
1.4249	1.4328	1.4529	1.4460	1.4323	1.4463
1.4185	1.4464	1.7990	1.4472	1.4333	1.4359
1.4184	1.3692	1.4703	1.4208	1.4150	1.4267
1.4031	1.7344	1.4502	1.4265	1.4308	1.4338
1.4079	1.4530	1.4646	1.4644	1.4421	1.4364
1.3972	1.3920	1.9549	1.4354	1.4178	1.4162
1.4215	1.4291	1.4381	1.4366	1.4205	1.4346
1.4195	2.0098	1.4513	1.4228	1.4107	1.4379
1.4281	1.4060	1.4917	1.4224	1.4398	1.3995
1.4086	1.4455	1.4674	1.4481	1.4546	1.4193
1.3848	1.3925	1.4436	1.4374	1.4302	1.4558
1.3748	1.4146	1.4518	1.4261	1.4446	1.4067
1.3810	1.4236	1.4467	1.4394	1.4610	1.4506
1.3848	1.4458	1.4459	1.4275	1.4802	1.4406
1.4136	1.4408	1.4277	1.4225	1.4626	1.4183
1.3996	1.4382	1.4767	1.4309	1.4228	1.4153
1.4344	1.3953	1.4259	1.4392	1.4195	1.4328
1.4269	1.4779	1.4258	1.4386	1.5917	1.4168
1.3957	1.4188	1.6367	1.4391	1.5023	1.4186
1.4009	1.4328	1.4198	1.4352	1.4385	1.4288
1.4055	1.4189	1.4722	1.4412	1.4270	1.4445
1.3917	1.4257	1.5595	1.4307	1.4554	1.4296
1.4093	1.3755	1.4586	1.4132	1.4301	1.4219
1.3912	1.4449	1.6547	1.4459	1.4354	1.4503
1.4057	1.4747	1.4405	1.4438	1.4447	1.4315
1.4019	1.4334	1.4148	1.4329	1.4146	1.4214
1.4353	1.4078	1.4679	1.4320	1.4252	1.4365
1.4749	1.4198	1.4562	1.4269	1.4440	1.4114
1.4107	1.4175	1.4298	1.4194	1.4356	1.4347
1.3175	1.4568	1.4094	1.4418	1.4442	1.4414
1.3975	1.4533	1.4436	1.4097	1.4331	1.4177
1.3999	1.4284	1.4461	1.4256	1.4610	1.4089
1.3821	1.4273	1.4334	1.4484	1.4449	1.4579
1.3978	1.4471	1.4376	1.3994	1.5165	1.4283
1.3662	1.4557	1.4165	1.4266	1.5825	1.4172
1.4147	1.5618	2.1436	1.4698	1.4207	1.4579
1.3964	1.4408	2.4579	1.4254	1.4296	1.4660
1.4157	1.6739	3.3978	1.4422	1.4086	1.4331
1.3738	1.4843	3.1425	1.4279	1.4351	1.4301
1.4155	1.4099	1.4706	1.4196	1.4449	1.4272
1.4032	1.4257	1.5306	1.4276	1.4595	1.4599
1.4021	1.4636	1.4712	1.4245	1.4298	1.4048
1.4259	1.6792	1.5633	1.4362	1.4531	1.4182
1.3969	1.2890	1.5617	1.4249	1.4426	1.4377
1.4130	1.4916	1.4686	1.4196	1.4407	1.4338
1.3804	1.6248	1.5495	1.4082	1.4518	1.4380
1.4247	1.4380	1.7878	1.3975	1.4571	1.4578
1.4034	1.7610	1.4867	1.4422	1.4447	1.4157
1.4261	1.4365	1.4256	1.4467	1.4253	1.4195
1.3924	1.4255	1.4326	1.4280	1.4612	1.4305
1.4086	1.4619	1.4102	1.4250	1.4138	1.4627
1.7174	1.4687	1.6949	1.4204	1.4310	1.4363
1.4144	1.2929	1.5499	1.4218	1.4487	1.4220
1.4176	1.4214	1.5155	1.4346	1.5354	1.4625
1.3824	1.4048	1.4502	1.4220	1.4164	1.4265
1.4248	1.4253	1.4695	1.4483	1.4356	1.4250
1.4365	1.4374	1.4722	1.4337	1.4381	1.4244
1.3979	1.4118	1.5720	1.4510	1.4480	1.4333
1.3849	1.4098	1.4932	1.4402	1.4156	1.4260
1.3927	1.4207	1.4500	2.0251	1.4582	1.4403
1.4007	1.4210	1.5888	1.4723	1.4355	1.4526
1.3406	1.4157	1.4191	1.4134	1.4334	1.4478
1.3811	1.4399	1.4545	1.4568	1.4452	1.4261
1.4117	1.4174	1.4774	1.4387	1.4127	1.4303
1.4130	1.3557	1.7559	1.4200	1.4396	1.4226
1.4228	1.4221	1.4847	1.4189	1.4253	1.4360
1.4071	1.4194	1.4747	1.4527	1.4354	1.4313
1.4300	1.4234	1.5488	1.4371	1.4251	1.4179
1.4101	1.5825	1.7657	1.4161	1.4315	1.4296
1.3872	1.4195	1.6214	1.4326	1.4166	1.4342
1.3932	1.3755	3.0084	1.4342	1.4342	1.4210
1.3990	1.4232	1.5050	1.4644	1.7760	1.4468
1.4199	1.4353	1.5191	1.4429	1.4540	1.4298
1.3342	1.4297	1.4862	1.4311	1.4377	1.4200
1.4075	1.7985	1.7197	1.4375	1.4430	1.4205
1.4407	1.4215	1.4696	1.4329	1.4523	1.4565
1.3911	1.3359	1.4533	1.4315	1.4051	1.4302
1.4034	1.4547	1.4967	1.4526	1.4271	1.4251
1.4225	1.4196	1.4451	1.4321	1.4315	1.4606
1.3859	1.4239	1.4895	1.4348	1.4367	1.4759
1.3989	1.4591	1.5084	1.4374	1.4372	1.4417
1.3864	1.4261	1.4066	1.4446	1.4142	1.4009
1.4760	1.4271	1.4861	1.5304	1.4255	1.4443
1.4076	1.4970	1.4355	1.4247	1.4536	1.4345
1.4098	1.4166	1.4629	1.4449	1.4112	1.4020
1.3803	1.6797	1.4316	1.5285	1.4918	1.4417
1.3997	1.4208	1.4629	1.4239	1.4461	1.4353
1.4012	1.3366	1.4605	1.4440	1.4310	1.4306
1.3846	1.4497	1.4794	1.4240	1.4564	1.4286
1.4095	1.3832	1.3920	1.4341	1.4552	1.4296
1.3970	1.6221	1.4283	1.5149	1.4407	1.4319
1.4116	1.4465	1.4370	1.6508	1.4283	1.4382
1.3465	1.4396	1.4657	1.5895	1.5042	1.4304
1.4226	1.3579	1.5629	1.4341	1.4331	1.4344
1.3943	1.3463	1.4422	1.4246	1.4390	1.4357
1.3894	1.4067	1.4254	1.5431	1.4309	1.4077
1.4173	1.4346	2.6983	1.6669	1.4214	1.4211
1.3769	1.4142	2.2013	1.4680	1.4362	1.4177
1.3890	1.4098	2.9263	1.4301	1.4396	1.3997
1.3931	1.4373	3.1389	1.4248	1.4368	1.4310
1.3885	1.4953	2.5651	1.4542	1.4746	1.4426
1.3320	1.4465	3.4123	1.4425	1.4233	1.4355
1.3659	1.7720	3.1773	1.4728	1.4487	1.4164
1.3762	1.4167	2.9160	1.4305	1.6777	1.4529
1.3657	1.4119	3.3793	1.4366	1.4420	1.4423
1.3825	1.4211	2.9799	1.4320	1.4272	1.4405
2.7277	1.7433	2.2158	1.4157	1.4033	1.4372
1.4112	1.4120	1.6662	1.4459	1.4286	1.4311
1.3963	1.4362	3.3537	1.4274	1.4141	1.4212
1.3303	1.4239	1.8038	1.4455	1.4299	1.4304
1.4069	1.4182	3.2937	1.4200	1.4144	1.4553
1.4194	1.4157	1.4347	1.4200	1.4247	1.4173
1.3846	1.4155	1.4719	1.4201	1.4475	1.4500
1.3722	1.4296	1.4561	1.4222	1.4336	1.4228
1.3670	1.4457	1.4295	1.4437	1.4281	1.4025
1.3837	1.5146	2.3983	1.5348	1.4174	1.4382
1.4200	1.4091	1.4279	1.4026	1.4276	1.4304
1.4111	1.6063	1.4320	1.4330	1.4355	1.4339
1.3846	1.3709	1.4273	1.4279	1.4237	1.4266
1.3521	1.3950	1.4213	1.4400	1.4323	1.4134
1.4278	1.3525	1.4388	1.4149	1.4415	1.4382
1.4075	1.4863	1.5244	1.4238	1.4283	1.4225
1.4010	1.4190	1.5335	1.4375	1.4758	1.4393
1.3908	1.4119	1.5083	1.4205	1.4369	1.4335
1.3868	1.4556	1.7352	1.4116	1.4360	1.4462
1.3560	1.4294	1.4741	1.4325	1.4425	1.4302
1.3306	1.4444	1.4256	1.4123	1.4149	1.4261
1.4119	1.4230	1.4652	1.4176	1.4364	1.4312
[truncated: 806 more rows]

## Sheet: Behavioural Experiments
BMSB Male Vibrational Signal
[truncated: 39 more rows]
